# Supplementary material for: System analysis based on the cuproptosis-related genes identifies LIPT1 as a novel therapy target for liver hepatocellular carcinoma
Source: J Transl Med. 2022 Oct 4;20:452. doi: 10.1186/s12967-022-03630-1 (PMC9531858; doi:10.1186/s12967-022-03630-1)
Supplement: Supplementary file 8 — Additional file 8: Table S1. Differentially expressed genes between high and low risk groups. [file 12967_2022_3630_MOESM8_ESM.xlsx]

## Sheet: 1
gene	lowMean	highMean	logFC	pValue	fdr
RBPJL	0.0305194	8.32288	8.09121	0.0104455	0.0184077
FABP7	0.0253923	3.34811	7.04281	0.0118557	0.0204908
CRYBA4	0.0779949	5.21425	6.06294	0.0019789	0.00443716
AP000439.2	0.0389867	2.55944	6.0367	0.00558533	0.010753
AC090921.1	0.061399	2.86482	5.54408	0.00376918	0.00767404
CEACAM5	0.142013	4.42517	4.96164	0.012574	0.0215894
IL11	0.138031	3.53224	4.67752	0.00344694	0.00712091
CRYBB1	0.463404	10.9799	4.56645	0.00316876	0.00662734
AP001972.4	0.0944605	2.2221	4.55607	2.31328e-05	0.000108179
CHODL	0.173275	2.67729	3.94964	0.000237736	0.000744076
LAMP5	0.681176	8.59948	3.65815	0.0260867	0.0405631
MATN3	0.705847	6.90992	3.29124	4.71938e-07	4.96693e-06
COL11A1	0.368273	3.27179	3.15123	0.00792553	0.0145209
LINC00942	1.7729	14.7415	3.0557	5.85962e-06	3.55337e-05
BIRC7	0.369197	3.05821	3.05022	0.000176425	0.000580381
UCHL1	5.39952	41.9423	2.9575	0.0138404	0.0234416
WNT3A	0.532228	3.93568	2.8865	0.00358922	0.00736968
MMP1	1.3557	9.71226	2.84077	0.000408508	0.00116855
SYT8	1.08029	7.67145	2.82809	0.00312393	0.00654873
AL031668.2	0.48167	3.34528	2.79601	0.000528491	0.0014492
MUC1	1.58083	10.0312	2.66574	0.00291335	0.00617667
IBSP	0.625529	3.9385	2.6545	0.00303324	0.00639415
PPP1R1B	0.765011	4.56195	2.5761	0.00368887	0.0075383
HHIPL2	1.47064	8.42215	2.51774	1.32331e-09	6.17229e-08
SOX2	0.426885	2.34441	2.45731	0.0113744	0.0197803
TREML3P	0.830949	4.42126	2.41162	5.07054e-06	3.16658e-05
PTHLH	0.932339	4.89861	2.39345	0.00150706	0.00351923
FABP6	0.49537	2.49137	2.33036	1.57688e-05	7.91801e-05
CAPN8	0.455605	2.27249	2.31842	0.0106218	0.0186636
TMEM158	1.10078	5.48716	2.31753	0.0133679	0.0227459
FDCSP	13.8979	68.9984	2.3117	0.000240717	0.000751607
CRYGS	1.94312	9.13209	2.23257	8.08915e-07	7.47327e-06
LHFPL3-AS2	0.544704	2.53065	2.21597	4.57773e-06	2.91746e-05
CTSV	1.67467	7.62452	2.18677	0.000256421	0.000791012
COL11A2	0.653428	2.94858	2.17392	0.00957762	0.0170817
MMP10	1.14903	5.16862	2.16937	0.000848549	0.00215919
CYP26B1	0.798553	3.57927	2.16421	5.22147e-06	3.24164e-05
OXTR	0.839514	3.71733	2.14664	1.66667e-05	8.28493e-05
DNER	1.42571	6.16624	2.11271	0.0186309	0.0303701
CXCL5	3.63297	15.4349	2.08697	0.0113667	0.0197741
ZG16B	1.08932	4.58303	2.07287	1.33959e-05	6.91752e-05
AL391056.1	0.501172	2.09322	2.06235	1.57851e-05	7.92341e-05
AC093850.1	0.480129	2.00365	2.06114	1.52411e-05	7.6988e-05
SPP1	371.498	1539.66	2.05118	3.42615e-07	3.86647e-06
AC027031.2	0.560185	2.30428	2.04034	0.017252	0.02839
AC007938.3	0.429593	1.76566	2.03917	0.00155621	0.00361931
LYPD6B	0.669909	2.73471	2.02935	0.0180071	0.029477
KRT20	5.33051	21.6779	2.02388	0.00584639	0.0111926
KRT17	2.14311	8.71387	2.02361	0.000152122	0.000513121
CHGA	2.92988	11.5376	1.97743	0.00160693	0.00372281
SLC44A4	1.26517	4.91399	1.95756	0.000456557	0.00128055
LEFTY1	0.670155	2.60063	1.9563	0.00334776	0.00694396
LINC01436	2.24703	8.66975	1.94797	0.000220222	0.000698396
CLEC2L	0.56447	2.15564	1.93315	0.000233724	0.000734078
ACTBP8	0.541032	2.02993	1.90765	0.00133386	0.00316889
PI3	9.37182	35.0096	1.90135	0.00663195	0.0124689
SIX2	0.855411	3.19452	1.90091	0.0172873	0.0284445
MROH2B	0.751875	2.78105	1.88707	0.0124463	0.0214007
AVIL	1.64616	6.06671	1.88181	0.00404336	0.0081457
MAGEC1	1.57532	5.73973	1.86534	0.000101038	0.000366544
RCOR2	0.511422	1.84152	1.84831	0.00446692	0.00887577
MAEL	1.54695	5.5441	1.84153	0.0145319	0.024477
MYCN	1.29841	4.64246	1.83814	0.00126807	0.00304024
AC156455.1	0.458464	1.63078	1.83069	0.000136214	0.000468943
AL035446.1	1.49433	5.31164	1.82966	0.0315367	0.0478514
S100A9	61.4455	216.051	1.81399	0.000586307	0.00158146
MDGA1	0.688261	2.40394	1.80437	0.00376576	0.00766924
CYCSP6	0.531132	1.83809	1.79107	2.98989e-05	0.000133062
BPIFA2	0.496073	1.71429	1.78898	0.00396641	0.00800977
S100A2	0.865161	2.96128	1.77518	2.47856e-06	1.81608e-05
AC023090.1	0.833432	2.84065	1.76908	0.000298718	0.000897404
GCNT3	2.11519	7.19835	1.76688	8.76755e-05	0.000325551
BPIFB2	11.4047	38.5664	1.75772	0.00590724	0.0112986
ERP27	2.13105	7.0508	1.72622	0.0314392	0.0477237
EREG	0.557596	1.8333	1.71715	0.00621945	0.0118034
TTYH1	0.772145	2.52279	1.70808	0.0107743	0.0188997
FUT3	0.96652	3.14178	1.70071	4.53587e-06	2.89482e-05
AC011447.7	0.640341	2.06947	1.69235	2.34257e-06	1.7399e-05
COL9A2	1.89965	6.12074	1.68797	0.000951273	0.00238291
DMBT1	1.24417	4.0059	1.68694	0.0247153	0.0387239
MAB21L2	0.713386	2.26579	1.66726	0.0198379	0.0320467
LINC01667	0.809685	2.5662	1.6642	0.00788902	0.0144632
FAM183A	0.541874	1.71449	1.66175	5.68617e-05	0.000227352
FCGBP	1.78664	5.62418	1.65439	5.07629e-06	3.16658e-05
MUC15	0.528194	1.65818	1.65046	0.000469804	0.0013118
MSC	11.6963	36.7117	1.65018	0.0264109	0.0410094
FAM133A	1.68963	5.30142	1.64967	1.30385e-05	6.76686e-05
CABYR	2.13801	6.70714	1.64943	4.28556e-05	0.000179128
MAGEC2	7.32821	22.8841	1.64282	0.000115698	0.000410702
SGPP2	2.52346	7.82049	1.63186	0.000179467	0.000588912
S100A8	8.90023	27.4512	1.62496	0.0212123	0.0339538
KRT80	2.3209	7.10407	1.61396	0.0159216	0.0264949
AL354743.2	0.560123	1.71296	1.61268	0.000894648	0.00225998
DNM1	1.19922	3.65342	1.60716	6.55099e-05	0.000254977
TRIM54	1.07425	3.2506	1.59738	2.70791e-07	3.23373e-06
MMP7	12.6166	38.0704	1.59335	0.00187785	0.0042417
LIF	2.96946	8.85171	1.57576	0.000609334	0.00163072
TRAM1L1	0.821104	2.42687	1.56346	9.07528e-06	5.0183e-05
ZNF229	0.689219	2.02832	1.55725	2.74528e-07	3.26753e-06
CHIT1	1.57061	4.61051	1.5536	0.0164264	0.0272276
HAVCR1	1.44539	4.22011	1.54582	0.00195506	0.00439263
PMAIP1	0.850919	2.48224	1.54455	0.00101746	0.00252147
TGFB2	1.31605	3.83675	1.54367	0.00934487	0.0167184
COLEC12	1.15891	3.34808	1.53056	0.00894639	0.0161159
NR0B1	0.762659	2.20282	1.53024	7.47186e-05	0.000284573
TINAG	3.72106	10.7428	1.52959	0.00019588	0.000633788
GAPDHP14	0.601516	1.72921	1.52344	0.000731485	0.00190096
HSPA7	2.89026	8.27909	1.51827	0.0119502	0.0206343
PKP3	1.93317	5.53495	1.5176	0.00484319	0.0095207
SCTR	4.93708	14.04	1.50781	0.012982	0.0221838
PPP1R14D	1.94699	5.51537	1.50221	0.00717531	0.0133145
NECTIN4	0.814471	2.30299	1.49957	0.00131066	0.00312202
VEPH1	0.892395	2.50156	1.48708	0.0250314	0.039151
LINC01474	1.97336	5.51997	1.484	0.0218051	0.0347563
CXCL1	13.8498	38.5609	1.47728	0.0195678	0.031678
ASCL2	0.703255	1.9428	1.46602	0.000504836	0.00139424
POPDC3	0.743933	2.0539	1.46512	1.00405e-05	5.45955e-05
ADORA2B	0.828048	2.28593	1.465	0.00036355	0.00105469
FZD2	0.808354	2.21967	1.45728	0.0279683	0.0431154
TRIM16	4.62994	12.6829	1.45382	3.18756e-09	1.17718e-07
GOLGA7B	1.17749	3.22082	1.45171	0.000168416	0.00055775
CDCP1	1.4872	4.06586	1.45097	0.00029809	0.000895896
RGS16	10.3926	28.31	1.44575	0.0178194	0.0292063
KCNN4	0.954405	2.59812	1.44479	0.00160595	0.00372115
SLC1A5	13.5861	36.9684	1.44416	9.46914e-07	8.48619e-06
NEURL3	4.77616	12.9884	1.44329	0.00059717	0.00160384
MMP9	10.1196	27.4986	1.44221	0.000480144	0.00133496
MSMB	0.925664	2.51238	1.4405	0.0127105	0.0218002
AL590550.1	3.89468	10.521	1.43369	0.000134657	0.000465132
LINC01980	0.603161	1.62869	1.4331	0.00031215	0.000931522
BCAT1	1.26229	3.39193	1.42607	4.86185e-05	0.00019899
ZNF486	0.742873	1.98441	1.41752	0.000259426	0.000798914
AL079338.1	0.64428	1.71729	1.41437	0.000309767	0.000925757
DKK1	12.0119	31.9649	1.41203	0.00328429	0.006837
AL353572.1	0.569401	1.51186	1.40881	0.0261029	0.0405839
PLBD1	5.90127	15.5837	1.40094	8.44179e-06	4.73544e-05
FOXJ1	2.4539	6.45332	1.39496	0.00308879	0.00649021
CSF3R	1.35912	3.572	1.39406	0.00186739	0.00422206
PRAME	5.202	13.6696	1.39384	0.0287314	0.0441308
SMIM22	0.720843	1.8897	1.3904	9.80834e-05	0.000357722
TMEM255A	0.588774	1.54026	1.38739	0.0136685	0.0232026
G6PD	22.1304	57.7851	1.38467	6.96517e-10	4.05108e-08
CEMIP	1.55089	4.04348	1.3825	0.00509229	0.00992619
SYT13	3.32354	8.6525	1.3804	0.0127437	0.0218467
SLC30A3	0.664039	1.72717	1.37907	0.00252138	0.00545433
TNNI2	3.01168	7.82299	1.37715	4.36991e-07	4.67099e-06
TNFAIP6	1.15867	3.00063	1.3728	0.00287265	0.0061057
SLC4A11	0.964934	2.4952	1.37065	0.00184861	0.00418618
NQO1	92.829	239.932	1.36998	0.000408739	0.00116855
BHLHE41	1.90576	4.91811	1.36774	0.00171607	0.00393504
AL139095.2	0.600386	1.54306	1.36183	9.25324e-07	8.32386e-06
MT3	0.889337	2.28355	1.36047	0.0186611	0.030409
B4GALNT3	0.637264	1.63492	1.35925	0.000931205	0.00234042
AL109615.3	0.860931	2.20777	1.35862	0.000972596	0.00242912
LIN28B	0.739001	1.89205	1.3563	0.000217019	0.000689297
KIF3C	1.40549	3.5967	1.3556	0.0106219	0.0186636
RPL35P5	2.95055	7.53517	1.35265	8.22913e-06	4.647e-05
AP006222.2	2.92366	7.44226	1.34797	3.21889e-06	2.23718e-05
ENO2	2.82665	7.18577	1.34605	0.00118953	0.00287496
SNORA59B	0.7032	1.78388	1.34301	0.0324253	0.0490236
PRSS22	1.87175	4.74491	1.34199	0.0181152	0.0296202
TRIM16L	10.3384	26.208	1.34199	1.19201e-05	6.28647e-05
CDCA7	2.23036	5.63522	1.3372	0.000213892	0.00068193
PI15	0.626809	1.58302	1.33658	0.0101934	0.0180122
IL18	4.04959	10.2263	1.33644	0.00212101	0.00470077
CEP55	2.60727	6.57473	1.33439	1.6889e-07	2.26966e-06
FRG1FP	2.38233	5.98014	1.32781	0.000170961	0.000564735
LINC00239	1.02623	2.57153	1.32527	0.00549814	0.0106034
CDKN2A	6.11924	15.3208	1.32407	5.38107e-12	1.40554e-09
NAP1L2	1.51298	3.78449	1.32271	1.63607e-05	8.16387e-05
AL162413.1	6.94274	17.3527	1.32158	0.00197988	0.00443866
PIMREG	1.29021	3.22407	1.32128	1.29388e-05	6.72988e-05
SLC44A5	1.47919	3.69273	1.31988	7.46977e-06	4.29243e-05
IGF2BP3	0.898841	2.23642	1.31505	0.00127836	0.00306081
LINC02315	0.834887	2.07691	1.31479	0.0231405	0.0365757
SNAP25	3.32658	8.25962	1.31203	0.0191037	0.0310542
AC090772.3	0.622897	1.54493	1.31047	2.92302e-05	0.000130613
MFAP2	1.49356	3.70035	1.30891	0.0312378	0.0474769
AL445205.1	1.99479	4.93809	1.30772	0.0210363	0.0337021
SLC35F2	1.26366	3.12134	1.30456	0.0316754	0.0480161
LINC02561	0.673836	1.66131	1.30185	2.88485e-06	2.04358e-05
EPHB6	2.83413	6.9694	1.29813	0.00909069	0.016343
PKM	45.5862	112.026	1.29716	1.7199e-05	8.49369e-05
ZNF793-AS1	0.779429	1.90897	1.2923	0.0030618	0.00644322
IL4I1	3.45278	8.45273	1.29166	0.000338215	0.000994229
LINC02331	1.16226	2.8437	1.29084	0.0262042	0.0407312
TMSB10P1	0.767032	1.87599	1.2903	1.44204e-05	7.347e-05
SEMA3E	0.62466	1.5224	1.28521	0.00174988	0.00400119
SLC22A15	1.40712	3.42851	1.28483	4.06127e-05	0.000171148
TMPRSS15	1.18931	2.89436	1.28312	3.77566e-06	2.52724e-05
LTO1	4.90138	11.9239	1.2826	2.37937e-08	5.29953e-07
FAM24B	0.987102	2.40056	1.2821	3.4535e-05	0.000149752
AC106900.1	0.935109	2.26647	1.27724	0.00601469	0.0114766
KRT23	18.1275	43.8723	1.27513	0.0128471	0.0219952
ADORA1	1.6059	3.87515	1.27087	0.000419629	0.00119354
MLF1	0.706688	1.70485	1.27049	0.0279683	0.0431154
ANO9	1.70748	4.10696	1.2662	0.00541519	0.0104619
GXYLT2	0.679406	1.63175	1.26408	0.00226602	0.0049799
LRP4	0.875897	2.10343	1.26391	0.0126947	0.0217758
SLC52A3	0.806419	1.93585	1.26337	0.000243796	0.000759084
SCRN1	4.20986	10.0993	1.26241	8.94475e-06	4.96332e-05
NEIL3	1.28235	3.07106	1.25994	7.83813e-09	2.3265e-07
LPAR2	3.43829	8.19575	1.25318	6.69478e-07	6.48532e-06
NMRAL2P	4.00345	9.5214	1.24993	1.38413e-05	7.10645e-05
RNASE2	1.48329	3.52002	1.24678	6.57226e-05	0.000255734
FERMT1	2.06098	4.87398	1.24177	7.35916e-08	1.22124e-06
OLFML2B	6.68652	15.8112	1.24162	0.00403064	0.00812463
UNC13D	2.7068	6.39829	1.2411	0.00533278	0.0103221
ZNF826P	0.692782	1.63584	1.23956	0.00025245	0.000780692
ATP5MC1P4	0.81097	1.91121	1.23677	8.04126e-08	1.30541e-06
LINC02041	2.00832	4.71796	1.23218	0.00344618	0.00712036
SLC38A5	1.12558	2.63354	1.22633	0.00302392	0.00638006
S100A11	222.596	520.109	1.22439	7.20676e-06	4.18989e-05
ARNT2	1.44805	3.37226	1.21961	0.00141468	0.00333333
PKIB	4.48995	10.4407	1.21744	1.68495e-06	1.34927e-05
USH1C	6.40502	14.8758	1.2157	7.15183e-05	0.000274395
FCGR1A	1.00119	2.32353	1.2146	0.00220743	0.00486977
AC025575.2	0.799131	1.84993	1.21097	0.0158293	0.0263534
SEL1L3	11.1851	25.8858	1.21058	0.000346033	0.00101244
PLAUR	3.43781	7.95452	1.21029	0.00632386	0.0119727
FABP5	3.99084	9.22758	1.20926	0.000110331	0.000394772
AC003093.1	2.37979	5.48923	1.20577	0.00993728	0.0176246
AL365181.2	1.59442	3.67395	1.2043	6.50609e-05	0.000253572
KRT16	0.778496	1.78459	1.19683	0.00528573	0.0102435
ZNF239	1.36147	3.11954	1.19617	0.0017963	0.00409164
LYPD1	1.20316	2.75294	1.19414	3.35477e-09	1.22666e-07
HRH1	0.658551	1.50617	1.19351	0.00131118	0.00312223
AC090192.2	0.934681	2.13622	1.19251	1.23219e-05	6.46516e-05
GULP1	0.669622	1.53011	1.19222	0.00517847	0.0100628
RASAL1	0.691935	1.57912	1.19042	0.00118992	0.00287543
MSX1	2.27792	5.18733	1.18727	0.00102107	0.0025282
FZD7	2.20439	5.01753	1.1866	0.00637174	0.012049
SERPINE2	6.26679	14.219	1.18202	0.03074	0.0468057
S100A6	181.253	410.3	1.17868	0.000264501	0.000812622
ALDH3B2	0.717864	1.62218	1.17615	0.0210088	0.0336761
UBASH3B	0.895886	2.02366	1.17558	0.000163137	0.000542887
SNHG4	1.35701	3.05515	1.17081	2.00076e-09	8.40437e-08
PRRX1	0.844063	1.90026	1.17077	0.0196723	0.0318079
MPZ	13.5545	30.4999	1.17004	7.22811e-05	0.00027683
CDC20	19.9703	44.8877	1.16846	4.36468e-08	8.32709e-07
CHN1	0.763732	1.71635	1.16821	0.000650778	0.00172779
ZFPM2-AS1	2.25256	5.05784	1.16696	0.000134492	0.000464979
NT5DC2	10.0154	22.4724	1.16593	0.00139775	0.00330046
ZNF888	1.73026	3.86789	1.16056	6.36121e-05	0.000249075
CTHRC1	9.46356	21.1165	1.15791	0.00385632	0.00782042
CBX2	2.02256	4.50258	1.15457	1.98016e-10	1.67335e-08
DZIP1L	0.669791	1.48683	1.15045	0.00182691	0.0041462
LEF1	2.43377	5.38477	1.14569	4.59444e-06	2.92311e-05
TRIM45	2.07593	4.5852	1.14323	7.02573e-09	2.14748e-07
PFN2	7.87732	17.3809	1.14173	0.000961453	0.00240464
PPP4R3C	1.28257	2.82654	1.14	0.00607255	0.011567
C6orf223	2.32078	5.11416	1.13989	0.00187534	0.00423802
PAGE1	18.6652	41.1301	1.13985	1.5944e-05	7.98647e-05
MLLT3	1.09516	2.40947	1.13758	0.000954655	0.0023893
AC147055.1	2.3109	5.08059	1.13654	0.013754	0.0233227
COL22A1	1.40834	3.09463	1.13577	0.0317915	0.0481806
CNKSR1	1.31993	2.90006	1.13562	0.0255453	0.0398511
PAFAH1B3	19.2691	42.3182	1.13499	2.093e-07	2.66798e-06
AC015912.3	2.54221	5.58079	1.13438	3.19718e-09	1.17771e-07
SLC16A6	0.665016	1.45801	1.13254	3.11643e-07	3.60472e-06
IL2RG	4.9763	10.8955	1.13058	0.000115856	0.000410858
SCAT2	0.893781	1.95658	1.13034	3.78071e-08	7.47093e-07
SLC7A11	1.69367	3.70726	1.1302	2.88679e-07	3.39931e-06
P2RY6	1.54341	3.37014	1.12669	9.44284e-05	0.000346593
IL20RA	0.670597	1.46386	1.12626	0.0267725	0.0414901
FZD1	2.93036	6.38939	1.1246	0.0314001	0.0476793
KRT14	1.10688	2.40968	1.12234	0.00137618	0.00325436
DZIP1	0.832082	1.81091	1.12192	0.00985811	0.0174993
AKR1B10P1	2.58219	5.61951	1.12185	0.00071112	0.00185754
CDCA7L	2.73763	5.95751	1.12178	2.69314e-05	0.000122088
PIWIL4	1.00502	2.18592	1.12101	0.0268872	0.0416455
SAPCD2	1.18378	2.57323	1.12018	0.000319387	0.000950162
KIF2C	5.5429	12.0341	1.11842	3.00601e-08	6.28594e-07
UGT3A2	1.66333	3.6111	1.11837	0.00901626	0.0162315
FMNL2	3.92454	8.51492	1.11747	0.00747774	0.0137919
S100B	0.949452	2.0578	1.11594	0.00186421	0.00421561
FAM171B	0.702499	1.51598	1.10968	0.0232764	0.0367664
AC037487.3	1.45959	3.14709	1.10846	6.13967e-10	3.76581e-08
FSTL4	0.806993	1.73998	1.10844	0.0299006	0.0456967
SNHG3	5.17073	11.1479	1.10833	4.87174e-09	1.62761e-07
AGR2	18.6013	40.0133	1.10507	0.00145256	0.00341027
PRSS16	0.77243	1.6605	1.10414	0.0194501	0.031516
EPS8L3	10.8225	23.2514	1.10328	7.00557e-06	4.10065e-05
ETV4	11.95	25.6413	1.10146	2.08846e-06	1.59166e-05
ORC6	1.62903	3.49148	1.09983	2.35228e-08	5.25552e-07
FAM96AP2	1.04097	2.22288	1.09451	0.021183	0.0339129
TIGD1	0.950705	2.02695	1.09224	9.72162e-16	2.79322e-12
TRNP1	21.7188	46.2404	1.09021	5.41853e-05	0.000217863
OLR1	1.62721	3.46375	1.08994	0.0114937	0.0199563
MEX3A	2.23461	4.75104	1.08822	6.21869e-10	3.76952e-08
EGLN3	3.18038	6.76092	1.08802	0.00012313	0.000431224
GDPD3	1.25143	2.65629	1.08584	7.51413e-08	1.24138e-06
AC083855.2	1.50488	3.19389	1.08566	7.67486e-06	4.38572e-05
KLK4	1.88505	3.999	1.08504	0.0136646	0.0232026
AC004816.1	0.98046	2.07953	1.08473	1.28089e-11	2.48665e-09
CXCL8	16.1217	33.9981	1.07646	0.0056521	0.010867
TMC5	3.08937	6.5097	1.07528	0.0188496	0.0306877
EIF4HP2	0.874429	1.84242	1.07519	1.42873e-10	1.32577e-08
HK2	3.96314	8.32279	1.07042	0.00189271	0.00426856
AC116407.2	0.93092	1.95493	1.07039	0.000205655	0.000660506
YJEFN3	1.05931	2.22311	1.06946	2.32244e-07	2.89871e-06
TMPRSS3	4.46553	9.32993	1.06304	0.00035334	0.00103068
KIF18A	1.37452	2.86744	1.06083	3.18285e-07	3.66679e-06
ZNF738	0.800376	1.66566	1.05734	0.00137147	0.00324536
C1orf116	2.55203	5.3105	1.0572	0.023888	0.0376091
GLDN	1.50425	3.12877	1.05655	0.000459114	0.00128624
ADAM12	0.765088	1.59112	1.05634	0.0217199	0.0346428
TMEM132A	5.02941	10.4569	1.05599	0.00464051	0.00916367
TUBB2B	2.86079	5.9477	1.05592	0.000115385	0.00041
LTB	16.8688	35.0296	1.05422	0.0162092	0.0269079
DDX59-AS1	0.685519	1.42313	1.0538	0.000626137	0.0016704
AC138207.3	1.47454	3.05155	1.04928	0.000406185	0.00116286
SINHCAF	3.94547	8.14553	1.04581	3.33605e-05	0.000145626
LRP12	1.0708	2.21069	1.04581	7.98758e-05	0.000300785
RAB42	1.49331	3.07667	1.04286	7.27349e-05	0.000278124
AL161785.1	0.766104	1.57509	1.03982	0.00222948	0.00491024
BX649601.1	0.962916	1.97909	1.03935	4.72723e-06	2.99565e-05
ARMCX1	3.34211	6.86739	1.039	0.00139054	0.00328398
LINC02313	0.682315	1.40149	1.03845	6.13349e-05	0.00024154
AL035461.2	1.7837	3.66366	1.03842	1.72443e-08	4.18467e-07
TTK	2.56492	5.26524	1.03758	2.30397e-07	2.88318e-06
RBP2	2.77368	5.68761	1.03602	0.0097676	0.0173665
SGO2	1.55241	3.18065	1.03481	7.53501e-08	1.24138e-06
CLDN11	1.40355	2.87488	1.03442	0.0131462	0.0224111
AC124067.4	0.8096	1.65821	1.03434	0.000515125	0.00141807
ABCC1	4.18221	8.56549	1.03427	0.000158013	0.000529017
CIP2A	1.71127	3.50402	1.03394	8.91e-07	8.09622e-06
SHCBP1	1.5779	3.22652	1.03198	7.28532e-07	6.8992e-06
HJURP	4.75364	9.71368	1.03098	1.09463e-07	1.65531e-06
MPP3	1.17627	2.40277	1.03048	1.11582e-06	9.70919e-06
LINC00665	1.67321	3.41506	1.0293	0.00156002	0.00362584
C5orf46	1.20647	2.46218	1.02914	0.00575832	0.0110431
PSRC1	3.9183	7.99077	1.02811	2.4626e-09	9.79994e-08
RFPL4B	1.0554	2.15159	1.02762	0.0193267	0.0313477
CTSC	6.80175	13.8532	1.02624	1.43275e-08	3.64945e-07
PTGES	6.44118	13.1137	1.02568	0.00599762	0.0114456
NUF2	4.43705	9.02726	1.02469	9.08693e-08	1.43611e-06
PIK3CD-AS2	1.4182	2.88197	1.023	0.00421508	0.00843839
SOX4	17.6707	35.8984	1.02256	1.94947e-05	9.41064e-05
ZNF711	0.926772	1.8762	1.01753	0.000222869	0.000704778
MACIR	2.31395	4.68317	1.01713	3.37331e-06	2.30767e-05
CENPA	3.72666	7.53888	1.01647	3.0514e-07	3.54664e-06
AC007639.1	0.713358	1.44256	1.01593	4.43058e-07	4.72529e-06
PPIAP77	1.17635	2.37812	1.01551	0.000199203	0.000643236
POLQ	0.705809	1.4261	1.01472	6.0562e-07	6.02934e-06
FEZF1-AS1	0.73142	1.47632	1.01324	0.000893669	0.0022579
NFE2L3	2.60882	5.26571	1.01323	0.000107442	0.00038559
TNFSF15	0.721234	1.45567	1.01315	0.00552404	0.0106464
ZNF626	0.801589	1.61607	1.01156	0.00467673	0.00922756
COX7B2	13.8331	27.8641	1.01029	0.00109679	0.00268654
PDCD1	2.51533	5.06616	1.01015	0.010531	0.0185246
AC111000.4	1.4459	2.9105	1.00929	0.00328816	0.00684017
TRIP13	3.96333	7.9711	1.00807	5.46261e-06	3.35511e-05
ADGRG3	1.66845	3.35299	1.00694	0.00107838	0.00264595
AC010531.6	1.78163	3.57864	1.00621	3.96771e-07	4.37456e-06
VNN2	12.2868	24.6629	1.00524	0.00444237	0.00883065
TOMM40P4	0.709104	1.42332	1.00519	0.000939212	0.002358
AGPAT4	0.712988	1.42851	1.00256	4.88681e-07	5.10206e-06
AC092868.1	2.28763	4.582	1.00212	0.0329886	0.0497652
ZC3HAV1L	0.904081	1.80907	1.00072	0.0245451	0.0384758
C12orf75	12.6589	25.2636	0.996914	0.0121198	0.0208995
TNFRSF11A	0.866725	1.72948	0.996688	1.33514e-07	1.91806e-06
SFN	50.4118	100.592	0.996685	0.000125141	0.000437414
AC011462.4	1.02027	2.03581	0.996658	4.75588e-11	6.38533e-09
KIF23	2.36824	4.71964	0.994862	5.33502e-06	3.29506e-05
AFAP1-AS1	1.33085	2.65132	0.994358	0.000392207	0.00112847
RAD54L	0.985882	1.96323	0.993739	1.12581e-05	5.99234e-05
MYBL2	18.5594	36.9145	0.992034	2.03274e-06	1.55995e-05
KLHDC7B	1.25901	2.50308	0.991419	0.0100443	0.0177771
LINC02198	0.911981	1.81286	0.991189	0.00077554	0.00199774
EMID1	5.95922	11.8448	0.991056	0.0324734	0.0490808
ZC2HC1A	1.09573	2.17738	0.9907	3.9624e-06	2.62201e-05
TMSB10	2199.03	4369.73	0.990677	5.11253e-06	3.18226e-05
HMGN2P15	3.1286	6.21322	0.989826	0.0188511	0.0306877
TMEM159	2.64956	5.25306	0.987405	0.0200944	0.0324064
EPHB2	1.97856	3.91833	0.98579	0.00162522	0.00375673
TXNRD1	56.6764	112.213	0.985421	2.46092e-06	1.8056e-05
SLC6A6	3.24776	6.42714	0.984732	0.00647822	0.0122231
PPP2R3A	0.953119	1.88596	0.984567	0.000559948	0.00152266
PPM1N	0.811047	1.60475	0.984496	4.07018e-05	0.000171373
HOMER3	3.18293	6.29514	0.983881	0.000655544	0.00173884
C9orf152	2.12643	4.20147	0.982459	0.0074437	0.0137344
COLCA2	2.66679	5.2635	0.980917	3.02456e-05	0.000134232
IL20RB	1.69189	3.33607	0.979516	0.00195739	0.00439581
GAL3ST4	1.89726	3.73864	0.978597	0.0264785	0.0410922
ETV5	5.36954	10.579	0.978339	1.95764e-08	4.5655e-07
TCTN2	1.37732	2.71307	0.978058	2.38398e-06	1.76447e-05
SLC7A8	2.3351	4.59931	0.977937	0.00419229	0.00840213
TMEM91	2.35491	4.63827	0.977914	4.73737e-10	3.12189e-08
CHST4	3.55246	6.99273	0.977038	0.0151232	0.0253364
LINC01287	2.20712	4.34393	0.976832	0.00188982	0.00426405
AC141557.1	0.988359	1.94488	0.976571	0.00475389	0.00936437
AC011445.1	5.21077	10.2479	0.975754	6.50154e-06	3.86292e-05
HENMT1	2.34577	4.61212	0.975371	0.0287218	0.0441207
PLCD3	2.52277	4.95995	0.975315	0.00885563	0.0159784
CLDND2	3.26379	6.415	0.9749	3.75197e-09	1.32761e-07
AL359513.1	1.10972	2.18029	0.974329	5.0496e-09	1.66764e-07
CD24	96.8401	190.177	0.973666	0.000402627	0.00115452
SACS	0.779036	1.5268	0.970751	7.53496e-08	1.24138e-06
BIRC5	14.1092	27.6509	0.970694	7.26672e-07	6.88614e-06
ARMC9	0.7353	1.44089	0.970556	1.42111e-10	1.32577e-08
RAB38	1.20253	2.35534	0.969864	0.00941266	0.0168273
H4C5	0.725252	1.42007	0.969405	0.000495388	0.00137151
AC145423.1	0.944079	1.84825	0.969184	1.21179e-13	1.13825e-10
UBE2C	27.5024	53.8083	0.96827	2.20314e-05	0.000103976
NPL	9.60777	18.7877	0.967516	6.16636e-07	6.12627e-06
EME1	1.14484	2.23842	0.967333	1.16165e-06	1.00351e-05
GAS7	1.5218	2.97539	0.967299	0.0225306	0.0357296
MIR4292	4.12341	8.04857	0.964893	4.47572e-07	4.76283e-06
ELAPOR2	0.792546	1.54402	0.962127	0.00131118	0.00312223
GALNT7	1.13278	2.2066	0.961957	0.0150351	0.0252094
ETV1	1.84493	3.58988	0.960369	8.46291e-09	2.44133e-07
GLIPR1	2.94979	5.73601	0.959435	0.0063048	0.0119413
AC007773.1	1.35249	2.62872	0.958739	3.92643e-07	4.33901e-06
OXCT1	2.61778	5.086	0.958188	0.0291969	0.0447645
FCHO1	1.17394	2.28035	0.957897	0.000789957	0.00202942
BCL2A1	3.80105	7.37336	0.955924	0.00527577	0.0102283
GBAP1	1.10302	2.13856	0.955182	2.04392e-08	4.70559e-07
SNORD99	3.64576	7.05719	0.952874	7.9055e-06	4.50319e-05
DLGAP5	4.03505	7.80857	0.952474	3.76545e-07	4.18688e-06
SLC2A1	3.98163	7.70504	0.952444	5.35003e-05	0.000215955
SKA1	4.21309	8.152	0.952275	2.19894e-06	1.65914e-05
PTGS1	1.95893	3.78965	0.952002	0.000820328	0.0020962
NUMBL	2.51247	4.85916	0.951598	4.14522e-10	2.8675e-08
PRR11	2.95581	5.71649	0.951573	2.78187e-07	3.29467e-06
AL353803.5	0.765979	1.48099	0.951186	0.00327178	0.00681405
CHEK1	2.96003	5.71986	0.950367	3.2179e-08	6.65158e-07
B3GALNT1	0.825039	1.59419	0.95029	0.000780066	0.00200761
RMI2	4.26079	8.23134	0.950008	7.2785e-10	4.16585e-08
RHEBL1	1.33227	2.57339	0.949783	9.58022e-13	4.70531e-10
PDP1	2.89788	5.59632	0.949482	0.00496042	0.00971525
ITGA2	2.81782	5.44133	0.949378	0.00054266	0.00148295
STX1A	1.22431	2.36316	0.948746	3.98852e-07	4.39411e-06
NMB	9.73481	18.7851	0.948362	3.07113e-05	0.000135754
LINC01503	1.0252	1.97685	0.947297	0.000571405	0.00154738
IFT80	1.5908	3.0671	0.947127	1.68505e-08	4.10994e-07
CGAS	1.07957	2.08132	0.947041	0.00014353	0.000490009
UAP1L1	3.91688	7.54498	0.945814	0.00698273	0.0130159
GAS2L3	1.92546	3.70718	0.94512	1.5409e-06	1.25491e-05
MROCKI	1.56887	3.01969	0.944673	5.96962e-08	1.05876e-06
GTSE1	3.10632	5.97735	0.9443	2.61154e-05	0.000119216
RNF144A	2.30554	4.4348	0.943766	0.000225504	0.000711684
PLXDC1	1.5648	3.00701	0.942352	0.0037598	0.00765821
AC008736.1	2.21825	4.25909	0.941121	6.8889e-05	0.000266037
CLIP4	2.79541	5.36705	0.941067	3.71404e-06	2.4956e-05
LDHB	1.1849	2.27381	0.940352	0.000277059	0.000842377
NCAPH	2.40516	4.61325	0.939653	1.16509e-05	6.16718e-05
CDC25A	2.25787	4.32868	0.938965	1.13357e-05	6.02471e-05
KLF5	6.59998	12.6526	0.938906	0.00679718	0.0127213
IL17D	1.51774	2.90959	0.938893	0.0169515	0.0279818
AKR1B15	3.94556	7.55853	0.937875	0.000612416	0.00163836
NXPE3	0.855415	1.63827	0.937478	0.0202012	0.0325603
SLC35E4	0.880459	1.68619	0.937438	0.00060267	0.00161529
TRPS1	0.98081	1.87801	0.937159	4.52929e-06	2.8919e-05
SLC38A1	9.18025	17.5634	0.935964	7.08311e-07	6.7612e-06
AL355102.4	3.74277	7.158	0.935448	0.0221335	0.0352048
CCL28	3.28337	6.27495	0.934426	0.0173221	0.0284954
HRCT1	18.7951	35.9064	0.933882	0.00978734	0.017393
PAX8-AS1	1.16237	2.22059	0.933871	0.00343354	0.00709835
SP140	0.983202	1.87827	0.933845	0.00254846	0.00550214
SNRPD2	156.508	298.927	0.933556	5.93446e-12	1.49569e-09
TRAIP	2.62031	5.0019	0.932738	3.41706e-09	1.23963e-07
PDGFRL	1.68867	3.22281	0.93243	0.00729123	0.0135017
MTFR2	1.4837	2.83122	0.932218	9.91907e-09	2.75624e-07
LSP1P5	1.10929	2.11616	0.931811	2.08416e-05	9.9143e-05
SALL4	1.58983	3.03242	0.931597	0.0104956	0.0184734
ALOX5AP	4.96617	9.47053	0.931312	0.00486919	0.00955874
TTLL4	6.72054	12.8135	0.931017	1.97172e-11	3.26692e-09
AC072054.1	0.822052	1.56621	0.929972	2.85048e-05	0.000127879
CENPE	1.30027	2.4764	0.929436	3.09245e-06	2.16397e-05
ODF2L	0.855131	1.62756	0.928491	0.00561768	0.010811
ANLN	4.86081	9.24808	0.927957	7.25738e-06	4.20571e-05
TREM2	11.2097	21.3035	0.92634	0.000292416	0.000880682
AC092306.1	3.81899	7.24205	0.923206	0.000143492	0.000490009
AL355488.1	2.00025	3.79119	0.922474	2.93728e-09	1.09888e-07
EID2B	1.01622	1.92512	0.921734	9.31301e-14	9.55648e-11
RHOV	3.08347	5.83946	0.921279	0.000759047	0.001963
KIF11	3.78305	7.15299	0.918998	1.18524e-06	1.02204e-05
AL390728.6	7.98509	15.0978	0.918955	8.05091e-08	1.30541e-06
CHIC1	1.03949	1.96399	0.91791	0.000694836	0.0018232
LCAL1	1.95423	3.69153	0.917622	0.00964176	0.0171789
HAVCR2	4.63345	8.74388	0.916188	0.00147177	0.00344862
CENPW	15.786	29.7723	0.915328	3.35761e-08	6.87114e-07
DCST2	1.39106	2.6205	0.913653	0.00775975	0.0142499
DUSP9	22.1288	41.6772	0.913332	0.00536561	0.0103801
NDC80	5.1176	9.63613	0.912989	2.52199e-07	3.07042e-06
TMC6	4.77038	8.98051	0.912692	0.00525151	0.0101826
RIBC2	1.70575	3.20901	0.911723	0.00033819	0.000994229
KREMEN1	2.91893	5.48896	0.911093	7.64648e-05	0.0002903
FAM117B	2.47816	4.65919	0.910809	2.18344e-08	4.97893e-07
ZNF320	1.83883	3.45664	0.910584	0.00206857	0.00460445
IFT57	4.83985	9.09546	0.910184	1.20022e-06	1.03186e-05
IMPDH1	8.78374	16.4965	0.90925	0.000118474	0.000418285
AC092535.5	13.1374	24.652	0.908018	5.91866e-06	3.57558e-05
AC026401.3	6.60978	12.403	0.908018	6.66425e-11	8.04526e-09
ASRGL1	2.07141	3.88509	0.907335	0.000895452	0.00226003
S100A4	46.9207	87.9971	0.90723	0.000528797	0.0014492
DDR1	11.61	21.7706	0.907019	0.0156445	0.026085
PLK4	1.47554	2.76683	0.906986	1.01385e-06	8.97408e-06
ANKRD13B	1.26368	2.36937	0.906873	3.16631e-05	0.000139318
FOXP4-AS1	0.838917	1.5726	0.906551	0.00924174	0.0165607
AC132938.1	0.825359	1.54698	0.906365	0.00596624	0.0113962
DEPDC1	1.92735	3.61129	0.905892	2.479e-06	1.81608e-05
LOX	3.47899	6.51505	0.905109	0.0302054	0.0460992
MMP12	3.98896	7.46707	0.904531	0.000220516	0.000699013
QPCTL	15.015	28.1047	0.904409	3.02142e-12	1.05867e-09
CDK1	9.06837	16.9708	0.904135	1.83282e-06	1.44039e-05
TTLL7	0.831935	1.55615	0.903436	0.000911546	0.00229621
TROAP	4.59255	8.58346	0.902263	2.90373e-06	2.05391e-05
TRAF5	1.79348	3.35168	0.902121	2.92175e-08	6.15458e-07
SIGLEC10	1.26682	2.36713	0.901923	0.011086	0.0193702
DNASE1	0.815916	1.52236	0.899816	1.81115e-07	2.37833e-06
LPCAT4	3.58481	6.68191	0.898364	9.23882e-06	5.08914e-05
RPL41P2	2.73833	5.10292	0.898024	0.000424398	0.00120445
AURKB	8.79275	16.3815	0.897684	4.89892e-06	3.08269e-05
MARCKS	45.2704	84.3387	0.897627	4.01146e-08	7.77715e-07
KIF20A	6.44529	11.9954	0.896162	4.6687e-05	0.000192566
ADORA3	1.22364	2.27702	0.895965	0.00701408	0.0130693
RPL23AP65	1.2953	2.40982	0.895642	0.000820328	0.0020962
COL7A1	4.04722	7.52858	0.895445	0.000982114	0.00244949
PLK1	4.6755	8.69705	0.895405	6.68726e-06	3.94859e-05
CDCA8	8.48505	15.7814	0.895231	1.10186e-06	9.61104e-06
PAQR8	3.12913	5.81594	0.894251	0.00256104	0.00552432
AXIN2	4.46174	8.28948	0.893676	0.00636214	0.012034
SLC7A1	3.08373	5.72778	0.893297	0.000206466	0.000662221
CDC45	4.72085	8.76298	0.892374	2.66647e-07	3.19487e-06
AKR1B1	16.3862	30.4077	0.891955	0.00266372	0.00571832
AL359075.1	1.06379	1.97405	0.891954	1.57815e-06	1.28234e-05
GIHCG	1.29346	2.3996	0.891559	1.11905e-10	1.15656e-08
WDHD1	1.66558	3.08674	0.89006	1.66007e-06	1.33307e-05
TOP2A	17.0515	31.5953	0.88981	1.82309e-05	8.91742e-05
LPAR5	1.17874	2.18401	0.889732	0.0160773	0.0267075
ZNF404	1.28022	2.37168	0.889518	9.32452e-06	5.12456e-05
CDCA5	7.41174	13.7214	0.888538	1.42098e-07	1.99549e-06
AC005083.1	1.04254	1.92924	0.887938	0.00138568	0.00327413
TMSB4XP4	1.642	3.03838	0.887851	3.66971e-06	2.47275e-05
PIF1	1.42591	2.63795	0.887533	3.13767e-06	2.19027e-05
CENPF	5.07843	9.38967	0.886693	2.11428e-06	1.60793e-05
UHRF1	3.05468	5.64707	0.886483	2.80162e-05	0.000126012
TMSB4XP8	13.9139	25.7194	0.886332	0.00140984	0.00332356
MACROD2	0.897326	1.6586	0.886261	0.00737845	0.0136403
RASSF8	2.65918	4.91437	0.886025	0.00480177	0.00944834
DLGAP1-AS2	0.846369	1.56297	0.884933	4.43161e-10	2.98895e-08
DTX3	3.84997	7.10854	0.884706	0.00284323	0.00604855
NCF1	0.876073	1.61548	0.882839	0.0156873	0.0261413
AL356356.1	1.68438	3.10548	0.882595	0.00133072	0.00316298
TNFSF4	2.12943	3.9254	0.882377	0.00011562	0.000410529
KEL	2.79637	5.15475	0.882346	0.00620932	0.0117887
KIF15	1.72082	3.1716	0.882118	3.87347e-05	0.000164439
ITGAM	3.82863	7.05628	0.882079	0.000429206	0.00121593
ORC1	3.05212	5.62433	0.88187	5.30928e-07	5.44031e-06
MAD2L1	3.47499	6.40329	0.881806	1.12798e-07	1.69503e-06
STOX2	0.989351	1.82275	0.881563	1.02009e-05	5.52377e-05
AC011450.1	1.55329	2.85986	0.880619	1.0396e-09	5.29606e-08
AC009005.1	1.13682	2.09118	0.879311	2.29244e-06	1.70727e-05
SELL	4.30869	7.91954	0.878165	0.0229756	0.036347
TNFRSF18	2.92672	5.37855	0.877931	0.00121892	0.00293662
MAMSTR	1.39113	2.55629	0.877799	9.00699e-06	4.98632e-05
LIMK1	5.96078	10.949	0.877225	1.38302e-07	1.96523e-06
HELLS	1.73807	3.1921	0.877023	4.22668e-06	2.74381e-05
PYCR1	11.6232	21.3366	0.876327	5.77364e-05	0.000230017
PFKFB4	1.61836	2.97057	0.876209	1.11022e-06	9.66632e-06
RN7SL834P	0.874834	1.6057	0.876118	0.0145836	0.0245441
EID3	0.886609	1.62601	0.874966	3.97191e-06	2.62589e-05
DLG3	2.29276	4.20447	0.874839	0.0154954	0.0258635
TMEM237	2.10037	3.85057	0.874432	4.53389e-09	1.55081e-07
TEAD2	11.6073	21.2751	0.874127	2.60924e-06	1.89411e-05
LINC00221	1.17092	2.14617	0.87412	0.00100757	0.00250256
POLR1G	2.01234	3.68829	0.874076	1.26771e-13	1.13825e-10
RASSF6	0.883	1.61835	0.87404	0.0113731	0.0197803
AL163953.1	0.780135	1.42959	0.873803	2.67546e-06	1.93241e-05
CLSPN	0.873588	1.60066	0.873645	2.24248e-06	1.6779e-05
DDX11	3.25749	5.96721	0.873296	2.97193e-07	3.47111e-06
ZIC2	4.01005	7.34374	0.872895	5.1173e-07	5.27746e-06
STK39	7.70132	14.0959	0.872098	8.0042e-05	0.000301174
CENPM	9.02709	16.5181	0.871714	8.2557e-07	7.59778e-06
GCA	4.27154	7.81556	0.871594	3.79745e-09	1.33711e-07
ZNF415	0.77743	1.42216	0.871304	0.0266141	0.0412759
EPS8L1	2.06343	3.77034	0.869647	0.0123261	0.0212094
TMEM51	8.18152	14.9459	0.869309	0.0122916	0.021155
AL365181.3	8.03519	14.6766	0.869118	0.00112873	0.00275164
GAL3ST1	14.1168	25.7723	0.868406	0.0196723	0.0318079
HSF4	6.09167	11.1202	0.868267	6.37753e-10	3.84956e-08
BARD1	1.22839	2.24153	0.867722	6.02511e-07	6.00672e-06
RASSF9	1.27056	2.31848	0.867721	0.0197502	0.0319204
GCSH	0.995106	1.81511	0.867134	4.7216e-26	6.78306e-22
TLCD5	1.62222	2.95849	0.866892	1.43355e-06	1.19111e-05
AC010542.5	0.976532	1.78066	0.866672	1.85279e-08	4.37064e-07
BUB1B	2.58944	4.72126	0.866535	3.42411e-05	0.000148523
IER3	21.3591	38.9424	0.866494	0.000360805	0.00104862
GDF11	1.22956	2.24144	0.866289	0.00677682	0.0126915
HPSE	1.10516	2.01316	0.865208	0.00328819	0.00684017
PFKFB3	13.7109	24.9709	0.864926	0.0275105	0.0425054
AL390728.4	7.60541	13.8425	0.864002	0.000325552	0.0009655
DHDH	1.10723	2.01511	0.863907	0.000459963	0.00128833
SPRED1	3.69895	6.72827	0.863121	2.93986e-05	0.000131202
EMP3	17.0521	31.0159	0.863058	0.00262049	0.00564068
MITF	1.43797	2.61519	0.862878	0.00591627	0.0113113
TKT	68.8517	125.209	0.862778	3.16613e-07	3.65045e-06
SNHG25	7.848	14.263	0.861878	0.00478691	0.00942296
AC087343.1	1.02806	1.86722	0.860965	5.18233e-05	0.000210429
RGS2	19.6433	35.6698	0.860664	0.00113468	0.00276099
WDR62	1.69072	3.06929	0.860271	1.87862e-06	1.46915e-05
DDIAS	0.979091	1.77726	0.860136	1.99464e-07	2.56077e-06
SGO1	1.43443	2.60244	0.859393	1.59545e-06	1.29274e-05
AL450405.1	25.3009	45.8857	0.858855	7.09354e-05	0.00027284
CYTOR	0.98345	1.78262	0.858072	1.51833e-08	3.80006e-07
TRPM2	1.38353	2.50777	0.858051	1.83947e-05	8.98534e-05
CYBB	9.06972	16.4293	0.857142	0.0045974	0.00909351
GSEC	1.07615	1.94895	0.856819	1.14827e-08	3.05482e-07
NXPH4	7.06167	12.7873	0.856627	0.00672622	0.0126098
AP000240.1	1.2854	2.32729	0.856432	1.49387e-09	6.74874e-08
PIP4P2	4.08496	7.39424	0.856082	1.5231e-05	7.6964e-05
KNTC1	2.69155	4.86997	0.855477	3.27709e-06	2.26122e-05
CENPK	1.49436	2.7034	0.85525	5.42025e-07	5.52645e-06
DSG2	15.2866	27.6526	0.855146	0.000608219	0.00162834
FAM217B	2.237	4.04652	0.855118	4.29094e-07	4.6175e-06
AL133370.1	0.860172	1.55557	0.854748	0.000273041	0.000833513
BAIAP2L2	14.3376	25.9181	0.854157	0.00122105	0.00294026
MTHFD1L	5.46279	9.8704	0.853472	2.34275e-10	1.86977e-08
GSTM3	6.73708	12.1713	0.853285	0.000201254	0.000648108
ZIC5	1.12949	2.04006	0.852947	0.00017622	0.000579837
TTC39A	3.16919	5.72375	0.852848	0.000307386	0.000919793
BBS12	0.768061	1.38693	0.852607	1.63703e-08	4.02701e-07
NCF2	8.76934	15.8305	0.852164	0.00113071	0.0027532
BUB1	3.16852	5.71974	0.852137	1.19421e-06	1.02915e-05
KIF18B	3.40923	6.15195	0.851597	2.45534e-05	0.000113201
ZNF107	1.21694	2.19546	0.85127	2.85482e-06	2.03333e-05
MCUB	2.73413	4.93109	0.850824	0.000134309	0.000464489
TMEM147-AS1	0.991102	1.78738	0.850738	7.44291e-12	1.72459e-09
MX2	1.56536	2.82289	0.850676	0.00105029	0.00258896
ANKFN1	1.39765	2.51967	0.850236	0.000973627	0.00243127
FANCD2	1.81933	3.27794	0.849382	5.7817e-07	5.83286e-06
AKR1B10	719.793	1296.76	0.849253	0.000169088	0.000559329
MCM10	1.75514	3.15773	0.847307	1.9107e-05	9.2702e-05
ZNF117	0.998136	1.79578	0.847305	2.5547e-05	0.000117143
PTTG1	19.2948	34.7137	0.847297	1.21406e-07	1.79436e-06
HOXB7	2.61288	4.69835	0.846512	0.00278371	0.00594201
SLC7A6	0.742476	1.33462	0.846013	4.73462e-08	8.84494e-07
IGSF3	5.30277	9.53156	0.845967	0.00264635	0.00568783
FRG1DP	1.18829	2.13555	0.845722	0.000136158	0.000468943
PTGER4	2.2626	4.06553	0.845461	0.00884274	0.0159571
FIGN	1.03325	1.85643	0.845344	1.36946e-05	7.04899e-05
CPLX2	18.6042	33.4255	0.845317	0.00628437	0.01191
PHF19	4.31537	7.75271	0.845216	1.09633e-06	9.5744e-06
CKS2	63.8425	114.69	0.845151	1.75458e-08	4.20807e-07
NCAPG	3.99494	7.17668	0.845143	1.93215e-05	9.34902e-05
TNFSF13B	3.02696	5.43747	0.845065	0.000365628	0.00106028
NCEH1	6.41521	11.5202	0.844593	0.0137066	0.0232589
AC010273.3	2.89086	5.19119	0.844569	0.0170663	0.0281266
DYNC1I1	2.85989	5.13489	0.844371	0.00425192	0.00850267
LAMP3	2.00391	3.5958	0.843498	0.0020275	0.00452775
FCER1G	47.0617	84.4075	0.842819	0.00198384	0.00444545
MAP2K6	2.03994	3.65776	0.842431	0.000227274	0.000716641
CDCA3	3.49726	6.2696	0.842147	7.72627e-07	7.22628e-06
PPP1R9A	1.04998	1.88209	0.841972	0.00802758	0.0146686
FCGR3A	25.2157	45.1732	0.841143	0.031913	0.0483457
AC048341.2	2.26827	4.06333	0.841068	3.39586e-08	6.92968e-07
PCLAF	2.38486	4.26849	0.839823	5.50628e-08	9.92512e-07
RBM24	3.87937	6.94317	0.839773	0.000390659	0.00112514
RIN1	1.38343	2.47593	0.839723	0.00602501	0.0114902
ADAM9	4.82578	8.63643	0.839673	0.00189909	0.00428026
TTC26	1.16098	2.07745	0.839468	4.9748e-09	1.65053e-07
HOXB13	0.776555	1.38947	0.83938	0.0299775	0.0458048
SUGT1P1	0.855074	1.52994	0.839356	0.000704309	0.001842
ANXA2P2	5.2281	9.35165	0.838933	0.000473041	0.00131828
HNRNPA1P16	0.89359	1.5973	0.837955	2.86872e-06	2.0381e-05
AC007182.2	1.07391	1.91956	0.837911	9.47624e-06	5.19013e-05
ZNF528	1.1067	1.97802	0.837796	0.00253594	0.00548006
UPK1A	0.808524	1.44478	0.837488	0.00802361	0.0146686
CDKN2B	4.6762	8.35165	0.836724	1.63704e-08	4.02701e-07
TOR4A	4.36554	7.79501	0.836391	0.00185798	0.00420475
AC060766.1	0.961265	1.71618	0.836196	0.017786	0.029165
NCS1	4.09876	7.3149	0.835653	0.00409461	0.00822818
AC104695.3	0.765671	1.36642	0.835603	0.00255032	0.00550531
SNORD46	1.0674	1.90441	0.83524	0.000201165	0.000648108
KIF14	1.58484	2.82651	0.834685	6.32135e-06	3.77128e-05
AC027796.4	1.10628	1.9729	0.834602	4.79999e-05	0.000196909
HILPDA	5.85174	10.4354	0.834554	0.000258424	0.000796335
RNA5SP82	0.919929	1.64036	0.834422	0.00811713	0.0148096
RGS10	11.7995	21.026	0.833443	3.09805e-05	0.000136649
MIR210HG	3.0256	5.38668	0.832175	0.000281368	0.000853131
SLC7A7	4.5185	8.0441	0.832086	0.000937857	0.00235505
XRCC2	1.25866	2.23995	0.831574	3.25343e-06	2.25139e-05
KCTD17	10.6641	18.978	0.831572	0.000611571	0.0016364
ME1	18.3429	32.6109	0.830128	0.000272812	0.000832991
RPSAP58	3.07579	5.46799	0.830055	9.5172e-07	8.50806e-06
ERCC6L	0.89818	1.59667	0.829987	1.65596e-06	1.33051e-05
AC091133.5	1.09104	1.93902	0.82962	0.0092455	0.0165653
CTAG2	13.1375	23.3473	0.829568	0.00147947	0.00346553
BAMBI	39.4713	70.1457	0.82955	6.93503e-08	1.16935e-06
SHISA4	18.2459	32.395	0.828198	0.000128216	0.000446749
RNU6-762P	0.993291	1.76347	0.828132	0.000158059	0.000529049
POU2AF1	0.896752	1.59132	0.827445	0.010263	0.0181151
REEP2	0.876881	1.5554	0.826832	0.0018054	0.00410722
AC011481.1	0.741604	1.31543	0.826807	3.93703e-07	4.34737e-06
FUT4	1.98732	3.52481	0.826722	0.0254802	0.0397576
ECT2	6.08266	10.7818	0.825823	4.50778e-06	2.88458e-05
AC005332.4	0.974205	1.72551	0.824728	4.24642e-07	4.57645e-06
AC110285.2	3.16509	5.60492	0.824447	0.000734978	0.001909
MYO18B	0.863289	1.5287	0.824387	0.00510609	0.00995143
AL592211.2	0.875893	1.55093	0.824308	8.43624e-08	1.35262e-06
KCNJ11	2.35921	4.17395	0.823106	6.55101e-05	0.000254977
PCDHB16	0.94409	1.6694	0.822334	0.0220642	0.0351062
AL359504.1	1.13678	2.00956	0.821921	6.7638e-07	6.53458e-06
TACC3	8.39771	14.8428	0.821694	1.29397e-06	1.09865e-05
TMEM45A	13.6494	24.1188	0.821321	0.0045831	0.00907149
ZNF816	1.50148	2.65237	0.820893	0.000156129	0.000524302
MAFG-DT	3.06795	5.41827	0.820557	5.42027e-07	5.52645e-06
NEK2	6.41031	11.3175	0.820088	1.54935e-07	2.12791e-06
AC012073.1	0.833424	1.47129	0.81996	4.89885e-06	3.08269e-05
AC091153.1	1.81949	3.21205	0.819958	2.82371e-08	6.0008e-07
FOXD2-AS1	3.38706	5.97908	0.819892	5.17137e-05	0.000210161
GCNT4	2.27103	4.00836	0.819662	0.00199383	0.00446437
WASF1	6.68601	11.7987	0.819409	1.20626e-06	1.03458e-05
SULT1C2	4.92132	8.68293	0.819138	0.000331184	0.00097897
PLAGL1	0.938747	1.65599	0.818886	0.0111651	0.0194894
ARMCX6	3.05994	5.39768	0.818834	0.000727044	0.00189113
CENPO	2.01263	3.54958	0.818568	3.75959e-08	7.43943e-07
ARHGAP11A	2.49632	4.40085	0.81798	4.13677e-06	2.70377e-05
EXO1	2.81976	4.96872	0.817301	7.07073e-08	1.18666e-06
RNVU1-30	1.12437	1.98073	0.816912	1.90251e-05	9.23983e-05
AC132812.1	3.24478	5.71468	0.816555	3.86532e-07	4.27476e-06
CD44	12.3167	21.6917	0.816531	0.0219489	0.0349421
LRRC25	5.27499	9.28374	0.815537	0.00867656	0.0157007
HMGA1P4	0.747466	1.31538	0.815396	5.83999e-06	3.54296e-05
LHFPL2	3.84397	6.76448	0.815382	0.000216848	0.000688907
ELFN1-AS1	1.87537	3.30016	0.815362	0.0324008	0.0489917
FAM177B	0.767731	1.35042	0.814736	0.000882764	0.0022335
ARHGEF2	7.40063	13.0108	0.813993	0.000159598	0.000533081
SOX9	22.0869	38.8275	0.813889	0.00056826	0.00154118
ZSWIM5	2.83931	4.99078	0.813726	3.27141e-05	0.000143284
AC005387.1	0.792433	1.39244	0.813249	1.51084e-06	1.23533e-05
AC022144.1	1.95511	3.43495	0.813039	0.0241372	0.0379466
NRCAM	3.29564	5.78919	0.812802	0.00304348	0.00641204
AC113410.3	1.24307	2.18304	0.812427	0.00184073	0.00417295
ASPM	4.53083	7.95496	0.81208	2.76612e-06	1.98492e-05
ZP3	1.64334	2.88467	0.811774	0.00012514	0.000437414
MELTF-AS1	1.33054	2.33494	0.811371	0.000153345	0.000516154
CCL20	54.8217	96.1759	0.810928	0.000489163	0.00135584
AC090114.1	1.51603	2.65903	0.810603	2.20803e-05	0.000104173
NCAPD2	11.2416	19.7155	0.810477	9.04672e-07	8.18422e-06
AC011468.1	2.41942	4.24199	0.810082	1.20397e-11	2.40225e-09
P3H4	8.94908	15.6852	0.809597	0.00127973	0.00306309
AL390719.1	1.93805	3.39556	0.809042	9.76113e-07	8.68296e-06
SPC25	4.16934	7.30407	0.808882	2.14966e-07	2.72809e-06
FBXO32	3.90528	6.83934	0.808432	0.00843872	0.0153185
MICAL1	5.04494	8.83484	0.808367	2.12156e-05	0.000100622
DNAJC10	5.06235	8.86309	0.808001	5.93219e-11	7.54176e-09
RNF24	2.40158	4.20283	0.807375	2.94847e-07	3.44933e-06
TM4SF1	80.4958	140.827	0.806941	0.000277059	0.000842377
RARRES1	11.8924	20.7943	0.806145	0.0112927	0.0196691
TMSB4XP1	0.816975	1.42797	0.8056	0.0234272	0.0369735
ORAI2	1.97217	3.44625	0.805241	0.000358756	0.00104457
ZNF432	2.10216	3.67216	0.804758	4.09408e-07	4.46928e-06
CD300LB	0.74728	1.30516	0.804509	0.000558904	0.00152043
ZNF300	1.43315	2.50159	0.803658	0.00318928	0.00666336
ZNF296	1.80715	3.15304	0.803026	0.000859428	0.00218291
SLC25A24	2.2413	3.90882	0.802397	0.0117994	0.020418
GOLM1	50.5578	88.1497	0.802021	6.20369e-06	3.71498e-05
DLG5	3.56844	6.21781	0.80111	0.00108409	0.00265767
PLEKHO1	8.27823	14.4214	0.800818	2.16919e-05	0.000102678
LILRB4	2.46969	4.30212	0.800718	0.00589832	0.011283
RAD51AP1	3.90033	6.79324	0.800506	5.51447e-06	3.38118e-05
POF1B	2.68441	4.6729	0.799714	0.0162173	0.0269184
AL008729.2	4.55245	7.9203	0.79891	0.000306798	0.000918604
Z95115.1	2.16773	3.77119	0.798832	1.4046e-09	6.44678e-08
LYPD3	1.14672	1.99455	0.79855	1.12146e-06	9.74643e-06
AC010643.1	1.00943	1.75449	0.797518	8.78817e-05	0.00032623
RGS1	11.5014	19.9795	0.796714	0.00858825	0.0155585
ARFGEF3	1.53184	2.66067	0.796522	0.000471279	0.00131439
HIF1A	28.6595	49.7743	0.796389	0.00110329	0.00269832
ZNF736	0.907792	1.57573	0.795585	4.6827e-06	2.96874e-05
SMPX	1.75829	3.05172	0.795444	0.00834544	0.0151626
MSANTD4	2.69701	4.67976	0.795075	2.65237e-07	3.18595e-06
C5orf34	1.00086	1.73651	0.794953	8.49e-07	7.76368e-06
ZNF112	0.99739	1.72967	0.794266	2.44892e-06	1.79772e-05
IFI16	10.6914	18.5395	0.794151	0.0239505	0.0376901
AMPD3	1.21673	2.1097	0.794035	0.000753802	0.00195155
KCNE5	0.999905	1.73361	0.793918	0.000645709	0.00171655
AC245884.3	0.949298	1.64585	0.793903	6.1074e-05	0.000240824
CDCA2	1.66882	2.89237	0.793421	3.84512e-07	4.25573e-06
VAT1L	2.19152	3.7977	0.793195	0.0142868	0.0241089
PHLDA2	18.4948	32.0496	0.793183	0.00817061	0.0148901
FGD3	2.17271	3.76289	0.792349	0.00235089	0.00513421
NCF1C	1.50536	2.6069	0.792229	0.00685853	0.0128227
LY96	31.5708	54.6391	0.791346	0.000257424	0.000793424
AC006213.4	1.76906	3.06008	0.790584	9.00089e-07	8.1582e-06
CNTRL	2.32893	4.02711	0.790077	2.41921e-06	1.78136e-05
SLC37A2	2.16015	3.73293	0.789177	0.000232662	0.000731223
CAHM	0.962085	1.6625	0.789116	2.47764e-09	9.83254e-08
SPINDOC	7.51422	12.9789	0.788472	7.37687e-06	4.25436e-05
AKAP7	7.36678	12.7239	0.788432	0.000128216	0.000446749
TNNT1	1.84459	3.18544	0.788194	0.00180393	0.00410571
CHAF1B	3.04744	5.26046	0.787593	4.35855e-07	4.66233e-06
SH3BP1	1.3385	2.31046	0.787565	0.000146734	0.00049905
WDR35	1.85539	3.20265	0.787541	5.41488e-08	9.82199e-07
MEAK7	1.2155	2.09802	0.787482	1.39137e-05	7.13363e-05
FBXO5	2.32825	4.01858	0.787441	1.42325e-05	7.2737e-05
TNFRSF21	22.041	38.0406	0.78735	0.0117495	0.0203463
SLFN12	1.04756	1.80773	0.787147	0.0253821	0.0396261
AC009236.1	0.967015	1.66852	0.786956	0.0234333	0.0369774
WDR54	3.65763	6.30862	0.786415	0.000281368	0.000853131
SAMD9	2.19297	3.78239	0.786413	0.00158689	0.00368115
FBXO46	11.5186	19.8444	0.784763	3.23118e-10	2.40514e-08
ZNF682	1.3682	2.35443	0.783096	0.00145169	0.00340878
MIR3677	0.767451	1.3205	0.782943	0.000471209	0.00131439
LRATD1	0.899941	1.54834	0.782819	0.0319925	0.0484509
CCNB2	9.12229	15.6934	0.78269	5.2103e-06	3.23611e-05
TLCD3A	4.15408	7.14352	0.782107	6.12486e-05	0.000241266
MMP11	12.8664	22.1213	0.781824	0.00534918	0.0103525
IKBKE	4.01484	6.90105	0.781473	8.29784e-07	7.62679e-06
ACTN2	4.18268	7.18945	0.781454	0.00495253	0.00970158
FUT8	1.43447	2.46556	0.781403	0.0241373	0.0379466
MSTO2P	2.17101	3.73036	0.78095	4.77464e-08	8.90811e-07
CDC6	6.27729	10.7832	0.780574	3.84091e-06	2.56049e-05
MARCHF1	0.846931	1.45478	0.780486	4.05271e-05	0.000170838
B3GNTL1	1.55329	2.66753	0.780173	6.00299e-09	1.89955e-07
ZBTB12	3.48381	5.98084	0.77968	1.74321e-05	8.57635e-05
CLGN	11.3364	19.461	0.779625	0.000228159	0.000718974
SVBP	10.6012	18.1946	0.779276	2.53061e-12	9.63524e-10
SLC44A3	14.0815	24.1665	0.779206	5.84725e-05	0.000232691
FUT2	1.94749	3.34176	0.77899	0.00736749	0.0136236
MELK	5.70648	9.7901	0.778722	3.42615e-07	3.86647e-06
ATAD5	1.06143	1.82093	0.778662	1.05298e-06	9.27475e-06
HNF1B	9.63231	16.5222	0.778456	0.0238267	0.0375365
FBL	113.245	194.24	0.778396	8.81914e-09	2.52382e-07
AC245884.8	0.834808	1.43183	0.778345	1.26824e-09	5.97369e-08
LINC00205	1.50306	2.57723	0.777921	1.80585e-06	1.42465e-05
AC022007.1	0.790742	1.35567	0.777728	7.22359e-06	4.19628e-05
CMTM7	5.61641	9.62748	0.77751	1.07445e-06	9.42916e-06
KIFC1	12.6017	21.5929	0.776935	1.38508e-05	7.10645e-05
GLS	8.54247	14.6346	0.776662	6.22887e-05	0.000244692
MFSD10	20.0409	34.3049	0.775466	1.07293e-05	5.77079e-05
CCDC74A	0.847667	1.45058	0.775062	0.00641993	0.012129
ZNF222	1.85416	3.17255	0.774873	1.3451e-09	6.21339e-08
TPX2	20.619	35.2734	0.774601	3.95295e-06	2.61696e-05
S100A3	1.64306	2.81054	0.774463	0.000603672	0.00161735
AL353763.2	1.53344	2.62164	0.773698	3.20202e-11	4.75835e-09
CCNB1	21.7258	37.1345	0.773352	3.66808e-07	4.09128e-06
FTLP2	9.51874	16.268	0.773195	4.4351e-05	0.000184466
AC103591.3	0.984712	1.68273	0.773027	0.000561068	0.00152513
ZNF532	2.26493	3.87016	0.772926	0.00344455	0.00711801
MIR3671	1.17776	2.01147	0.772207	0.0240281	0.0378081
AC245100.4	0.77042	1.31537	0.771751	7.22961e-07	6.87363e-06
RACGAP1	8.34952	14.2536	0.771564	3.29294e-06	2.26781e-05
DMPK	3.51882	6.00521	0.771122	2.84492e-05	0.000127679
RPL21P75	1.70621	2.91174	0.771087	0.00688939	0.0128704
AL117336.2	1.73466	2.9597	0.770796	7.60549e-10	4.3287e-08
SLC22A11	7.92128	13.5134	0.770589	0.00562031	0.0108145
SNORA3B	1.72036	2.9332	0.769767	1.48654e-05	7.54614e-05
AL355574.1	1.07139	1.82571	0.768974	5.88712e-08	1.04801e-06
AP1S3	0.989107	1.68546	0.768946	7.34468e-09	2.20279e-07
FZD6	6.53522	11.1292	0.768043	0.000448944	0.00126189
CD109	3.4099	5.80656	0.767955	0.000190821	0.00062035
LINC02035	1.38891	2.36481	0.767772	6.8296e-06	4.01778e-05
AC124798.1	1.31175	2.23343	0.767768	0.000681088	0.00179335
LINC01004	1.90411	3.24177	0.767668	1.71424e-11	3.04034e-09
C11orf49	3.29884	5.6161	0.767608	4.82845e-08	8.95039e-07
LINC01671	1.52362	2.59321	0.767237	0.000412598	0.00117747
TRIM6	1.21771	2.0723	0.767054	9.43268e-06	5.17413e-05
SNORA33	9.30093	15.8269	0.76693	1.24076e-07	1.81885e-06
TPSP2	6.46488	11.0002	0.766836	0.0088425	0.0159571
RAD51	2.61833	4.45387	0.766415	3.87791e-06	2.58037e-05
RPL23AP2	0.852996	1.45091	0.766345	2.75289e-05	0.000124248
BTBD8	0.773514	1.31554	0.766152	6.32697e-07	6.23415e-06
CCDC77	3.29022	5.59417	0.765741	5.34351e-12	1.40554e-09
SLAMF8	1.09645	1.86366	0.765291	0.0289768	0.0444602
AC108463.1	1.71811	2.91949	0.764891	0.00318861	0.00666291
TEDC2	4.0049	6.80505	0.764841	3.91526e-06	2.598e-05
MIR1244-2	47.0062	79.8688	0.76478	1.57448e-09	7.0028e-08
AP1M2	17.6884	30.0462	0.764378	0.00332958	0.00691325
E2F2	1.2355	2.09847	0.764247	1.77475e-05	8.71065e-05
SNHG19	53.7669	91.267	0.763376	3.90703e-05	0.000165619
FBXO43	0.853687	1.44894	0.763224	7.13812e-05	0.000274115
LENG8-AS1	1.62203	2.75235	0.762867	1.19269e-08	3.16712e-07
CCDC198	7.7216	13.1013	0.762735	0.000330563	0.000977335
EVC2	1.04361	1.77026	0.762374	0.00486918	0.00955874
PTCH1	0.916815	1.55445	0.7617	7.8234e-05	0.000296077
ZEB1-AS1	1.54768	2.62403	0.76168	1.13011e-10	1.15965e-08
ARL6IP6	3.73018	6.32264	0.761284	2.37818e-06	1.76108e-05
AC087741.2	2.72593	4.62008	0.761169	5.4348e-06	3.34359e-05
RPL13AP25	18.321	31.0455	0.76089	2.06571e-05	9.86241e-05
ZNF37BP	1.19578	2.02574	0.760497	6.17458e-06	3.70217e-05
AC009237.15	1.47381	2.49623	0.760197	6.29102e-06	3.75673e-05
MIR1244-4	25.2646	42.7799	0.759818	1.78523e-08	4.25316e-07
H2AX	39.1256	66.2497	0.759802	3.82507e-07	4.24004e-06
TMEM74B	1.32526	2.24391	0.759732	0.00507661	0.00990504
AL050341.2	4.70846	7.96893	0.759132	4.02128e-12	1.22914e-09
FO393411.1	2.16335	3.66139	0.759123	1.29978e-05	6.75078e-05
CSF1	14.6406	24.7783	0.759102	0.00594329	0.0113569
AL358472.4	1.08351	1.83302	0.758519	3.38141e-07	3.83406e-06
AC138207.2	0.811912	1.37299	0.757923	0.000151189	0.000510412
ZNF550	2.12495	3.59208	0.757393	2.82629e-05	0.000126962
UBE2T	12.8837	21.7736	0.757032	7.36645e-09	2.20472e-07
LINC00992	1.20173	2.03074	0.756892	0.00123676	0.00297509
SKA3	3.49085	5.89845	0.756757	4.26724e-06	2.76514e-05
LINC02506	2.72692	4.60384	0.755567	0.0156421	0.026085
SLC2A6	6.86341	11.5809	0.754749	0.000203644	0.000654485
FCGR2A	4.88792	8.24584	0.754446	0.00225184	0.00495178
C3orf14	1.32195	2.2275	0.752763	0.0024539	0.00532601
CDT1	10.8291	18.247	0.752741	7.53501e-08	1.24138e-06
POLR3D	3.91528	6.59387	0.752009	1.4427e-05	7.347e-05
AC112484.3	1.65399	2.78529	0.751876	0.00930432	0.0166604
ATP1B3	26.5495	44.6925	0.751347	5.3645e-07	5.48515e-06
LMNB2	13.4671	22.6599	0.750704	8.96548e-06	4.96715e-05
KIAA1841	1.18393	1.99169	0.750413	2.30285e-09	9.3191e-08
RAP1GAP	21.9769	36.9686	0.750314	0.00337364	0.00699059
ZNF43	1.20813	2.03216	0.750241	0.00167577	0.00385679
TPM3P6	0.812778	1.36698	0.750065	2.88223e-05	0.000129031
CKAP2L	2.08762	3.51092	0.749988	3.30718e-05	0.000144498
CDC7	3.02081	5.07832	0.749418	1.05342e-05	5.68283e-05
DNA2	1.88581	3.17005	0.749323	2.17852e-07	2.75984e-06
MIR6835	0.931231	1.56509	0.749037	0.00217814	0.00480987
RASSF8-AS1	0.995673	1.67329	0.748942	4.4161e-05	0.000183784
ITGAV	20.3811	34.2424	0.748555	6.86012e-05	0.000265211
STK19B	8.93361	15.0078	0.748401	0.00541416	0.0104619
LAIR1	3.33461	5.60187	0.748392	0.00599765	0.0114456
PRRT3-AS1	3.04237	5.11054	0.748277	0.000540658	0.00147832
PPP1R13L	7.1799	12.0591	0.748082	9.96074e-07	8.83309e-06
TMEM144	0.971116	1.63097	0.748014	0.00140257	0.00330914
AC018809.1	0.775332	1.30215	0.748007	0.000221959	0.000702644
GBGT1	1.04698	1.75819	0.74785	0.00554096	0.0106776
LAG3	3.57189	5.99503	0.74708	0.0288308	0.0442598
C4orf46	2.44701	4.10594	0.746691	5.7668e-07	5.82192e-06
VDR	1.97276	3.30979	0.746523	0.00670608	0.0125802
ZBTB41	5.59742	9.38941	0.746272	6.82061e-09	2.09818e-07
TPD52L1	5.63403	9.45064	0.746244	1.60897e-07	2.19095e-06
NUDT1	11.2916	18.9351	0.745816	6.13799e-08	1.07929e-06
ZDHHC13	1.50839	2.52923	0.745694	0.00401795	0.00810247
MMD	13.4096	22.4806	0.745419	7.13977e-06	4.16105e-05
STXBP4	0.959634	1.60834	0.745021	6.39913e-08	1.11161e-06
BEND3	1.30162	2.18137	0.744929	1.42647e-05	7.28499e-05
AC006504.7	1.58504	2.65578	0.744615	3.68595e-08	7.34446e-07
NIBAN2	30.8312	51.6561	0.744548	0.028577	0.0439217
SNX25P1	1.29798	2.17437	0.744334	9.65186e-08	1.50226e-06
SLC51B	21.6987	36.3331	0.743678	0.0212962	0.0340691
KRTCAP2	1.20575	2.01879	0.743563	2.89695e-08	6.12023e-07
IQGAP3	6.39167	10.7002	0.743377	8.40274e-06	4.72091e-05
AL031727.1	3.0968	5.18248	0.742863	1.32076e-08	3.43734e-07
LINC01355	0.84224	1.40939	0.742767	2.11947e-06	1.61102e-05
CENPU	6.83192	11.4314	0.74264	1.95238e-07	2.51776e-06
AC007038.1	0.790433	1.32233	0.742364	4.57951e-07	4.8446e-06
ARHGEF39	1.58746	2.65471	0.741834	3.77532e-07	4.19461e-06
S100A13	9.15417	15.3049	0.741492	1.93215e-05	9.34902e-05
CD177	0.838322	1.40153	0.741421	0.00484949	0.00952917
CDCA4	4.8879	8.17025	0.741165	5.5275e-06	3.38772e-05
FAAP24	2.54035	4.24534	0.740851	2.05038e-09	8.53789e-08
AC012645.1	0.836262	1.39709	0.740396	4.15658e-06	2.71301e-05
SASS6	1.87689	3.13543	0.740322	3.02583e-06	2.12459e-05
DYRK3	1.82271	3.04474	0.740231	4.0974e-06	2.68415e-05
AC010761.1	0.940344	1.57071	0.740157	5.66198e-08	1.01421e-06
RANBP1P1	0.89858	1.50085	0.740058	1.46214e-08	3.69158e-07
AUNIP	0.874357	1.4602	0.739874	0.000251498	0.000778672
AL139023.1	0.900194	1.50315	0.739684	0.0118796	0.0205272
HMGB2	45.1897	75.4491	0.73951	1.77926e-06	1.40831e-05
PLXNA1	4.80908	8.02728	0.739151	2.21293e-05	0.00010437
SERPINI1	7.3532	12.2737	0.739132	0.000183786	0.000601154
SMKR1	0.893829	1.49175	0.738933	0.0122102	0.0210351
AC124947.2	3.02029	5.03955	0.738609	7.87233e-05	0.000297381
SFT2D1	8.60095	14.3508	0.738564	8.97703e-12	1.92484e-09
ARHGAP33	2.51273	4.18961	0.737561	5.89084e-06	3.56328e-05
WWTR1	10.5177	17.5321	0.737186	0.0131462	0.0224111
STIL	1.61016	2.68326	0.736779	8.42218e-06	4.72631e-05
AC003072.1	1.96215	3.26932	0.736556	5.72382e-09	1.82731e-07
ZNF841	2.7054	4.50736	0.736442	5.07631e-06	3.16658e-05
AC016735.1	5.18477	8.6378	0.736385	0.00163351	0.00377405
LINC01311	0.975387	1.62493	0.736331	1.44866e-09	6.58591e-08
CA12	8.31537	13.8522	0.736263	0.016633	0.0275225
TCTE3	1.0875	1.81149	0.736161	1.04612e-09	5.31044e-08
AC026979.2	4.19022	6.97925	0.736047	7.16925e-08	1.19899e-06
TTYH3	30.7644	51.2155	0.735318	0.000167751	0.000556305
MNDA	3.39405	5.64775	0.734671	0.0192324	0.0312301
GPD2	3.98644	6.63215	0.734377	9.03716e-08	1.4314e-06
PRKAR1B-AS1	1.82533	3.03621	0.734113	0.00033246	0.00098153
DNAJB4	8.13989	13.5322	0.733314	0.000173862	0.000573262
DMWD	5.67435	9.43312	0.733279	3.67216e-10	2.62459e-08
UBXN11	6.71243	11.1583	0.733205	8.71591e-09	2.49926e-07
RTN1	1.13043	1.87845	0.732669	0.000229952	0.000723816
ANKRD10-IT1	5.17443	8.59259	0.731692	0.00239793	0.00521792
H2AC13	1.20539	2.00139	0.731499	0.00702681	0.0130811
CPNE7	2.38845	3.96546	0.731413	0.0192324	0.0312301
ZSWIM4	0.87083	1.44578	0.731385	0.0287565	0.0441623
POLA2	1.88173	3.12365	0.731171	6.74948e-10	4.00674e-08
JPT1	32.2978	53.6138	0.73117	7.16925e-08	1.19899e-06
PSMC3IP	1.31396	2.18111	0.731149	0.000335646	0.000988295
MSI2	3.12345	5.18397	0.73092	7.23684e-09	2.18413e-07
ZNF525	0.876429	1.45438	0.730696	0.00540686	0.01045
RAVER2	2.71637	4.50725	0.730567	0.00704558	0.0131093
ANXA2	67.6482	112.218	0.73018	8.48101e-06	4.75188e-05
TMIGD3	0.992352	1.64588	0.729934	0.00890739	0.0160557
CENPH	4.70614	7.80345	0.729567	6.23958e-09	1.94599e-07
RPL13AP20	6.41549	10.6367	0.729418	2.54215e-07	3.07931e-06
AHI1	1.48085	2.4535	0.728415	1.67258e-10	1.46514e-08
VPS9D1-AS1	1.26716	2.09936	0.728353	0.000391396	0.00112681
RHOH	0.822294	1.36224	0.728251	0.0163864	0.0271645
OGFRL1	2.29593	3.80266	0.727926	2.23759e-05	0.000105325
AL136531.1	1.01619	1.68295	0.727825	9.16183e-08	1.44636e-06
LIN9	2.3524	3.89371	0.727009	5.38572e-06	3.31923e-05
GRAMD1B	1.65451	2.73821	0.726826	0.00206512	0.00459749
RPS3AP47	1.23159	2.03814	0.726727	6.04793e-05	0.000238957
FGF2	1.522	2.5187	0.72671	0.00807502	0.0147403
HSPA1B	53.7804	88.9862	0.7265	0.00419889	0.00841066
TNFAIP8	2.37007	3.92129	0.726399	0.00102107	0.0025282
ITGB3BP	3.34452	5.53295	0.726248	7.34021e-12	1.72459e-09
PTGFRN	15.743	26.0351	0.72575	5.0643e-06	3.16458e-05
EFCAB7	1.00395	1.66004	0.725527	9.20878e-07	8.28905e-06
CLSTN1	24.5528	40.5756	0.724725	0.000135124	0.000466408
RNASEL	2.00305	3.31003	0.724646	1.45911e-05	7.42529e-05
AC064836.3	0.835399	1.38049	0.724641	1.81901e-05	8.90353e-05
GOLGA2P10	1.30479	2.15585	0.724434	6.39915e-08	1.11161e-06
ZNF83	4.24924	7.02054	0.724379	0.0153897	0.025711
TBX19	1.14028	1.88323	0.723818	1.30928e-08	3.41362e-07
IGLON5	0.789921	1.30456	0.723787	0.0223744	0.0355251
CEP89	2.86489	4.73014	0.723402	5.62803e-14	7.35021e-11
KIF12	22.2117	36.6729	0.723397	0.0184522	0.0301232
PTBP2	1.48104	2.44526	0.723375	8.44692e-07	7.73413e-06
RCC2	20.6347	34.0685	0.723367	3.26131e-06	2.25358e-05
JRKL	3.80017	6.274	0.723322	4.54395e-07	4.82115e-06
FRG1GP	3.25249	5.36962	0.723278	0.000902446	0.00227608
MSANTD3	7.34978	12.1327	0.723133	3.53077e-11	5.07231e-09
COL4A5	1.7558	2.89836	0.723109	0.0152427	0.0255012
OSMR	9.70416	16.0171	0.722935	0.0185513	0.030254
GLIS2	5.83097	9.62274	0.722712	0.0151595	0.0253853
PRTFDC1	2.72022	4.48875	0.72259	0.0153056	0.0255884
MIR1244-3	6.8313	11.2647	0.72158	7.5591e-11	8.82881e-09
SPAG16	2.31191	3.81184	0.721403	6.16013e-10	3.76581e-08
SNHG30	6.89867	11.3739	0.721335	1.82495e-09	7.82602e-08
SERPINH1	38.7885	63.9022	0.720234	0.00226683	0.00498015
GTSF1	5.8749	9.67742	0.720059	0.0206557	0.0331776
RPL37P23	0.974199	1.6045	0.719838	1.49108e-06	1.22469e-05
AC139100.2	2.06743	3.4034	0.719138	4.1478e-07	4.51077e-06
VASP	39.9667	65.7797	0.718844	9.33874e-11	1.02413e-08
HSPBAP1	2.34687	3.86141	0.718392	2.25213e-14	3.5949e-11
RNU6-510P	0.820527	1.34986	0.718189	0.000208681	0.000668281
C15orf65	1.43855	2.36644	0.718096	3.68602e-08	7.34446e-07
HDAC2	6.00649	9.87939	0.7179	1.19942e-09	5.78218e-08
DOK3	1.86678	3.07022	0.717795	0.000440618	0.00124189
CDK19	4.6716	7.68237	0.717634	5.97875e-07	5.97709e-06
ENTPD2	4.3943	7.22476	0.717317	0.00657643	0.0123774
RBL1	2.37899	3.9109	0.717149	2.04276e-06	1.5643e-05
GPR35	2.38451	3.91906	0.716815	0.000724415	0.00188532
GCLM	26.58	43.6773	0.716546	0.000268626	0.000823009
ZNF614	1.58969	2.61201	0.716417	1.00149e-05	5.44979e-05
GINS1	5.52428	9.07553	0.716195	2.42513e-06	1.78389e-05
SLC5A11	1.82184	2.99186	0.715647	0.000349979	0.00102198
LAT2	3.54126	5.81182	0.71473	0.00015928	0.000532266
NR6A1	2.26335	3.71423	0.714603	1.06806e-07	1.62367e-06
TPM3P9	3.44035	5.6449	0.714393	0.000136217	0.000468943
DEPDC1B	3.78899	6.21619	0.714216	2.69314e-05	0.000122088
KHDC4	11.3437	18.6039	0.713718	3.08319e-09	1.14749e-07
GLMN	3.22149	5.28234	0.713451	2.71095e-13	2.04977e-10
ZBTB26	2.00755	3.29153	0.71332	5.66198e-08	1.01421e-06
ADAMTS9	2.77737	4.55224	0.71286	0.00597948	0.011417
GALNT10	4.56399	7.4803	0.712801	2.093e-07	2.66798e-06
CSAG3	1.60552	2.63138	0.712778	0.00462381	0.00913897
AC073073.1	0.896818	1.46979	0.712721	4.92083e-05	0.000201289
HK3	2.32366	3.80678	0.712173	0.0030931	0.00649453
CHTF18	4.20752	6.89096	0.711734	7.34253e-06	4.24308e-05
PCYOX1L	1.142	1.87025	0.711666	3.37981e-05	0.00014709
DSCC1	3.79148	6.20718	0.711179	4.06812e-06	2.66861e-05
CLCF1	5.20484	8.51992	0.710985	0.000815923	0.0020868
MCM8	1.28238	2.09902	0.710887	4.1144e-08	7.95525e-07
OTULINL	1.21184	1.98331	0.710715	0.00228568	0.00501085
CHST11	4.40357	7.20583	0.710492	0.00198051	0.00443939
LINC02476	1.04562	1.71094	0.71043	0.0112953	0.0196713
EEF1A1P5	24.1232	39.4682	0.710266	0.00489186	0.00959144
AL627309.7	2.40946	3.9417	0.710111	0.00183383	0.00416124
EAF2	2.26336	3.70226	0.709937	1.14841e-09	5.66943e-08
AL021707.6	2.59843	4.24994	0.709806	5.14107e-09	1.69396e-07
SLC16A3	4.75326	7.7742	0.709777	0.00985812	0.0174993
NRM	16.4005	26.8237	0.709772	9.28871e-05	0.00034207
SNORD14A	7.89025	12.9037	0.709645	8.50067e-06	4.75733e-05
PKMYT1	2.54732	4.16358	0.708846	2.56033e-05	0.000117326
AC244033.2	1.13778	1.85952	0.708704	9.23459e-10	4.98422e-08
RPL39P38	0.960045	1.56901	0.708681	0.00737051	0.0136274
ANKRD27	5.48345	8.9615	0.708656	1.43975e-09	6.56615e-08
SLC2A5	3.52632	5.76107	0.708174	0.0216629	0.0345789
PCAT6	4.50962	7.36707	0.708085	1.75457e-08	4.20807e-07
AC006213.5	0.834523	1.36312	0.707894	0.00251856	0.00545068
PPT1	40.0497	65.4078	0.70767	1.81378e-09	7.80141e-08
INAVA	3.64396	5.951	0.707626	0.0183032	0.029897
ADAT2	1.39369	2.27604	0.707614	2.10578e-10	1.7386e-08
ZNF426-DT	0.793028	1.29503	0.707539	3.92233e-05	0.000166072
ZBED8	2.51442	4.10583	0.707451	8.36372e-09	2.42735e-07
PTMAP5	2.63875	4.3088	0.707434	1.34012e-08	3.46261e-07
CAD	9.70513	15.8469	0.70738	2.43443e-08	5.36397e-07
ABHD17C	6.41223	10.4692	0.707247	4.77398e-07	5.01338e-06
CHML	4.52594	7.38912	0.707185	4.18048e-07	4.52576e-06
AL133520.1	2.78774	4.55058	0.706956	0.00292755	0.00619949
RNU6-118P	0.986069	1.60923	0.706612	0.000185738	0.000606021
RAB6B	1.57676	2.57307	0.706526	0.00112873	0.00275164
CLDN4	21.8825	35.7072	0.706438	0.00351681	0.00724337
VAV1	2.66311	4.34541	0.706379	0.0136497	0.0231841
ST6GALNAC4	6.97742	11.3821	0.705999	2.53404e-06	1.84792e-05
FTLP3	30.6169	49.9376	0.7058	0.000183786	0.000601154
ENC1	7.31537	11.9303	0.705631	1.66667e-05	8.28493e-05
LINC01315	1.41062	2.30019	0.705422	5.94676e-05	0.000235869
AC107068.1	0.950307	1.54893	0.704801	1.96893e-08	4.56959e-07
ASF1A	12.3789	20.1753	0.704707	3.88421e-17	1.86002e-13
AC005829.1	0.921655	1.50206	0.704646	0.00023863	0.000746399
FRG1JP	1.87982	3.06272	0.704218	7.90279e-05	0.000298374
AC132192.2	1.37403	2.23806	0.703834	3.30089e-06	2.27219e-05
LFNG	4.14885	6.75657	0.703581	0.0251871	0.0393473
MAP2	4.52489	7.36849	0.703485	0.00140499	0.00331376
NFXL1	3.57365	5.81619	0.702673	5.59096e-07	5.68032e-06
ASIC1	1.36197	2.21564	0.70203	0.000927906	0.00233374
PRORSD1P	0.950286	1.54575	0.701872	1.12379e-11	2.33975e-09
APH1B	2.78833	4.5353	0.701793	4.46647e-09	1.53139e-07
RNU6-418P	1.01738	1.65437	0.701431	0.00632813	0.0119792
AC046143.2	1.9057	3.09879	0.701382	2.25132e-05	0.000105833
OSBPL3	2.74007	4.45495	0.701196	0.00117919	0.00285286
NAA40	5.41993	8.81126	0.701075	2.0161e-07	2.58141e-06
AL596244.1	0.992912	1.61418	0.701065	5.42404e-06	3.34141e-05
MKI67	6.48363	10.54	0.701006	0.000212637	0.000678532
MILR1	2.01626	3.27759	0.700949	0.00628579	0.01191
OSR2	1.19423	1.94127	0.700919	0.00996419	0.0176592
TNIK	1.64471	2.67353	0.700913	0.0117163	0.0202938
LRRC8B	2.1116	3.43109	0.700329	0.00726958	0.0134737
UBE2S	13.4209	21.7913	0.699274	8.42551e-07	7.71945e-06
AC063948.1	0.845776	1.37313	0.699125	1.21857e-07	1.79733e-06
DTL	5.80671	9.42676	0.699039	1.08867e-07	1.64977e-06
CCDC112	1.97817	3.21073	0.698736	2.38983e-06	1.76606e-05
AC008735.2	2.90687	4.71808	0.698733	0.000177327	0.000583082
PTOV1-AS2	1.60286	2.60124	0.698545	1.94512e-05	9.39914e-05
HACE1	0.996455	1.61705	0.698484	4.31845e-06	2.78952e-05
STEAP2	2.91786	4.73389	0.698115	0.000117277	0.000414772
CACNB3	1.10677	1.79528	0.697855	0.0139947	0.0236722
IL1RL2	2.16619	3.51316	0.697607	0.000101878	0.000368844
RABL6	6.81649	11.0528	0.697307	1.33622e-08	3.45877e-07
TTF2	1.63095	2.64433	0.697188	1.57195e-05	7.89606e-05
CLEC2D	1.13167	1.83473	0.69711	0.000619459	0.00165442
CAMSAP2	6.78498	10.9967	0.696658	1.09579e-08	2.96463e-07
STK36	4.44179	7.19872	0.6966	7.30939e-08	1.21535e-06
AP001992.1	1.21666	1.97157	0.696411	0.000121148	0.000426053
STK26	5.20268	8.42994	0.696266	5.18236e-05	0.000210429
TIPIN	3.20662	5.19407	0.695815	1.59541e-11	2.92117e-09
RNU6-925P	1.1967	1.93829	0.695728	0.000116241	0.000412023
BICDL1	5.73734	9.29141	0.695514	0.000270712	0.000828338
AP001505.1	8.18353	13.2496	0.695151	5.20049e-07	5.3479e-06
OTUD3	1.19391	1.93292	0.695084	8.50067e-06	4.75733e-05
LPCAT2	2.84558	4.60625	0.694869	0.0176285	0.0289298
SYT1	1.69741	2.74743	0.694746	0.0117821	0.0203916
AC004812.2	0.984117	1.59284	0.694704	2.68596e-11	4.24028e-09
AC026801.2	1.00658	1.6292	0.694703	6.02512e-07	6.00672e-06
PARD3-AS1	1.27926	2.07044	0.694633	3.8561e-05	0.000163877
ATP13A2	8.08115	13.079	0.694621	2.04276e-06	1.5643e-05
CBFB	9.90983	16.0379	0.694552	6.0117e-11	7.57579e-09
TLDC2	1.03439	1.67395	0.694484	0.00351681	0.00724337
AL355309.1	0.835594	1.3521	0.694326	7.88012e-06	4.49051e-05
ADAMTS10	4.65433	7.53088	0.694247	0.0145267	0.0244713
EEF1A1P13	4.08433	6.60767	0.694042	0.00212101	0.00470077
LSP1	6.26537	10.1353	0.693924	0.0283609	0.043641
SH2D2A	2.67122	4.31888	0.693161	0.00320473	0.0066927
IQCD	1.33988	2.16592	0.692876	1.11045e-05	5.92599e-05
NOX1	0.948122	1.53233	0.692585	7.55908e-11	8.82881e-09
ZNF124	1.2237	1.97746	0.692395	2.40704e-05	0.000111547
PPP1R3D	1.24467	2.01132	0.692372	0.000528797	0.0014492
GRAMD1A	18.856	30.4696	0.69235	0.000141242	0.000483114
ZNF687-AS1	0.965193	1.55966	0.692339	6.48261e-05	0.000252725
TRPC1	0.938061	1.51561	0.692147	0.0193351	0.0313579
AC092171.4	0.779873	1.25999	0.692102	1.18604e-05	6.26244e-05
CYP2S1	3.06073	4.94422	0.691866	0.0295298	0.0451977
MTF2	4.28237	6.91742	0.691823	4.79883e-07	5.03212e-06
SPATS2	6.12845	9.89571	0.691283	4.73737e-10	3.12189e-08
ZNF611	1.04457	1.68659	0.691204	0.00272089	0.00582537
AC141002.1	0.78339	1.26478	0.691084	2.04987e-05	9.80309e-05
THUMPD3-AS1	2.16121	3.48894	0.690947	2.86958e-10	2.1697e-08
TYRO3	2.45591	3.96416	0.690756	0.000823275	0.00210223
MAFG	8.63847	13.9428	0.690671	4.26993e-09	1.47456e-07
SLC41A1	5.60855	9.05127	0.690494	5.29358e-05	0.000213977
CCDC14	3.71994	6.00292	0.690385	1.2363e-05	6.48201e-05
CEP135	0.81106	1.30877	0.690326	0.00171316	0.003929
NFKBID	1.32093	2.13077	0.689819	4.21659e-06	2.74222e-05
CCNF	2.84749	4.59285	0.689697	1.76286e-05	8.65818e-05
SUGT1-DT	0.948688	1.53017	0.689685	9.30262e-07	8.36305e-06
B4GALNT1	2.06859	3.33521	0.689128	7.38045e-05	0.000281539
PLEKHA8P1	2.39902	3.86774	0.689042	3.53403e-10	2.57716e-08
GNA15	2.13569	3.44318	0.689039	0.00252348	0.00545722
NAP1L1	24.745	39.8862	0.688751	1.02039e-09	5.25407e-08
PPIH	4.00967	6.46281	0.688678	2.11713e-14	3.5949e-11
SNX7	14.4825	23.3405	0.688525	9.52082e-08	1.48831e-06
TMX2P1	2.99615	4.82835	0.688419	0.000277045	0.000842377
RPL18AP3	24.4329	39.3719	0.688342	0.000252478	0.000780692
SLC7A5	10.7689	17.3527	0.688291	0.0315965	0.0479168
SH2B2	2.7566	4.44005	0.687687	0.0121883	0.0210023
EDIL3	3.10447	4.99921	0.687354	0.0242625	0.0380934
KLHL3	0.792548	1.27622	0.687309	0.000720494	0.00187783
DCAF16	6.50244	10.4693	0.687115	2.2425e-06	1.6779e-05
CEP19	1.27583	2.05368	0.686774	0.000155818	0.000523622
MAP3K21	2.88551	4.64441	0.68667	0.0206604	0.0331813
AL117379.1	1.34746	2.16775	0.685956	5.07629e-06	3.16658e-05
SYK	3.92403	6.31113	0.685561	0.00510802	0.00995143
SAMD9L	2.90717	4.67527	0.685432	0.0178433	0.0292356
SMG9	6.60008	10.6138	0.685381	7.65342e-10	4.3287e-08
AL133338.1	2.42291	3.89575	0.685158	1.69344e-07	2.27365e-06
TTLL3	0.91341	1.46858	0.685087	7.06393e-05	0.000271993
ZNF292	2.60927	4.1946	0.684886	0.000183422	0.000600375
SEC14L6	1.24935	2.00842	0.684877	0.023016	0.0364069
AL139100.1	1.53409	2.46614	0.684875	0.00663597	0.0124699
AC060766.4	1.52163	2.44578	0.684676	0.0160771	0.0267075
RPS7P10	2.19204	3.52297	0.684515	2.05283e-06	1.56867e-05
TMEM165	9.01477	14.4836	0.684063	4.61542e-07	4.87537e-06
CEP170	2.2638	3.63698	0.683993	1.7822e-07	2.34246e-06
TTC39C-AS1	0.893977	1.43616	0.683908	0.00415231	0.00833362
FANCI	2.15519	3.4617	0.683665	2.2776e-05	0.000106719
CCDC191	1.10272	1.77075	0.683288	7.9664e-07	7.39314e-06
SAMSN1	1.50914	2.42259	0.682822	0.00719422	0.0133444
ZMYND8	7.18579	11.5343	0.682717	8.8948e-10	4.85866e-08
AL162573.1	1.07583	1.72662	0.682492	0.022418	0.0355824
CTLA4	1.26208	2.02541	0.682408	0.000374654	0.00108361
CLIP2	7.01493	11.255	0.68207	0.00230851	0.00505549
MCM6	19.0291	30.5252	0.681792	1.4287e-07	2.00436e-06
SLC39A10	3.74586	6.00828	0.681657	2.52786e-06	1.84435e-05
RPL21P28	5.05717	8.11011	0.68139	0.000870248	0.00220571
UNKL	2.47883	3.97521	0.681372	1.70957e-08	4.15562e-07
AC006008.1	1.00841	1.61693	0.681174	0.00705371	0.0131227
AC099560.2	3.15017	5.04969	0.680768	2.97864e-05	0.000132646
B3GNT10	0.844004	1.35272	0.680539	0.000151515	0.000511313
CYTH4	3.44722	5.5238	0.68023	0.000425196	0.00120623
SNORD14E	3.99533	6.40179	0.68016	0.00376707	0.00767082
EPO	5.01175	8.02945	0.679987	0.00539807	0.0104355
MLLT6	8.51739	13.6423	0.679608	1.33877e-07	1.92135e-06
KIF4A	6.4593	10.3458	0.679594	1.20022e-06	1.03186e-05
GRB7	10.5932	16.9658	0.679487	0.00215663	0.00476869
CDS1	3.39845	5.44229	0.679338	0.00550718	0.0106182
B4GALT6	1.52526	2.44217	0.679103	0.000341452	0.00100169
IFI27L2	10.9804	17.5796	0.67897	3.07784e-05	0.000136008
SSUH2	2.01432	3.22326	0.678222	0.012257	0.0211031
AC008610.1	2.21492	3.54381	0.678042	5.43687e-06	3.34359e-05
AC243919.1	253.483	405.534	0.677935	2.07492e-05	9.88339e-05
STMN1	28.7825	46.0445	0.677834	4.22669e-06	2.74381e-05
AC055839.2	1.49086	2.38484	0.677751	0.00231233	0.00506078
OSBPL7	1.44955	2.31836	0.677504	0.00132029	0.00313977
IGF2BP1	4.4462	7.1099	0.677256	0.00516497	0.0100406
TBC1D3L	1.40251	2.24273	0.677242	0.00107432	0.00263868
AC009237.8	0.925685	1.48016	0.677165	0.01199	0.0206955
TBCB	26.8686	42.9502	0.676746	8.85879e-11	9.78965e-09
FAM110A	5.61914	8.9816	0.676624	1.60464e-07	2.1892e-06
RPS3AP20	3.93715	6.29304	0.676603	0.000145854	0.000496526
CCER2	1.03334	1.6513	0.676282	0.000199673	0.000644469
KIF21B	2.16799	3.46379	0.675993	0.000323691	0.000961171
TAF1A	2.05384	3.28137	0.675973	9.32146e-10	4.99374e-08
SLC1A3	3.02884	4.83879	0.675882	0.00901174	0.0162254
AC011477.1	1.44944	2.31536	0.675745	0.0243882	0.0382616
AC044787.1	0.995993	1.59088	0.675614	8.28657e-06	4.67029e-05
SNORD62B	1.17793	1.88099	0.675241	0.00336347	0.00697252
S100P	304.279	485.879	0.675203	0.00263761	0.00567434
SMIM3	6.77865	10.8228	0.675	0.029791	0.0455586
PROSER3	1.25211	1.9991	0.674988	8.32578e-05	0.000311967
AL121601.1	0.83529	1.33298	0.674304	3.78528e-05	0.000161124
ZWINT	18.2117	29.0535	0.673848	5.5668e-06	3.40164e-05
SP4	1.8029	2.87616	0.673831	1.3057e-05	6.76686e-05
PIK3CD	2.7361	4.36341	0.673334	0.00301417	0.00636226
AL358472.3	1.35272	2.1572	0.673297	1.1127e-07	1.67733e-06
AC090517.2	0.901133	1.43678	0.67303	2.80403e-07	3.31003e-06
AL590666.2	3.97992	6.34553	0.673001	0.00122008	0.00293891
CCDC18	1.07442	1.71258	0.672616	2.44892e-06	1.79772e-05
AGRN	33.6661	53.6554	0.672429	0.000333096	0.000983001
AL136380.1	0.990968	1.57905	0.672146	5.01579e-05	0.000204882
ASIC3	1.34867	2.14885	0.672028	0.000952962	0.00238672
FBXL7	2.99371	4.76957	0.671926	0.00381381	0.00774844
EEF1E1	4.79176	7.6326	0.671619	1.92412e-08	4.5093e-07
NDUFA4L2	23.9853	38.2046	0.671597	0.00698273	0.0130159
CMTM3	12.1568	19.363	0.671536	0.00112282	0.00273954
AL136456.1	2.11163	3.36308	0.67143	0.00680414	0.0127326
DUOX1	1.14963	1.83089	0.671382	0.0113087	0.0196875
PGD	85.4069	136.014	0.671329	8.07295e-09	2.37656e-07
FUBP1	13.2622	21.1197	0.671265	3.40675e-09	1.23902e-07
IER5L	5.10442	8.12511	0.670639	0.0127482	0.0218518
ZNF213	2.68386	4.27069	0.670159	2.90979e-07	3.41799e-06
PKDCC	12.7384	20.2692	0.670103	0.0324734	0.0490808
AC243964.3	2.81757	4.48325	0.670093	0.00606166	0.0115478
MARCKSL1	108.343	172.377	0.669958	9.74207e-06	5.32349e-05
H2AZ1	77.6064	123.466	0.669871	8.07295e-09	2.37656e-07
SNAPC1	2.82113	4.48732	0.669578	4.22431e-07	4.56292e-06
HDAC7	6.67284	10.6132	0.66949	0.000398099	0.00114359
AL031985.3	1.64201	2.61049	0.66886	6.46596e-09	2.00626e-07
AC004232.2	1.041	1.65475	0.668646	3.22995e-06	2.24163e-05
MTMR2	2.01122	3.19673	0.668531	7.74666e-06	4.42148e-05
BMT2	2.19493	3.48748	0.668009	2.35357e-07	2.92234e-06
LINC01138	1.67531	2.66091	0.667497	1.14034e-07	1.71004e-06
SLC9A9	2.28929	3.63556	0.667278	0.0263772	0.0409703
EIF2AK3-DT	0.921189	1.46284	0.667202	5.68983e-09	1.82456e-07
RPS3AP6	1.82606	2.8994	0.66702	8.46482e-05	0.00031627
CXXC4	0.834368	1.32453	0.666723	0.0158595	0.0263977
AL512598.1	1.37145	2.17658	0.66636	0.00693004	0.0129392
ZNF160	2.21837	3.52007	0.666103	0.000377592	0.00109167
SNHG12	2.71413	4.30639	0.665986	1.94079e-05	9.38452e-05
HMGA1	89.7897	142.444	0.665777	6.62489e-06	3.92467e-05
AP003419.3	0.927525	1.47144	0.66577	0.000331505	0.000979717
SPI1	14.3911	22.8151	0.664806	0.0102484	0.0180958
CENPJ	2.24751	3.56276	0.664664	1.75842e-07	2.32396e-06
COX20P1	2.36916	3.75557	0.664657	0.0112111	0.0195625
RPS11P5	2.62032	4.15315	0.664465	6.94677e-05	0.000267985
CBX6	7.16559	11.3563	0.664342	0.000505798	0.00139602
RPS27AP11	0.8454	1.33955	0.664041	0.00327184	0.00681405
PRPF3	15.1056	23.9344	0.663998	2.09476e-09	8.6975e-08
GPRIN1	2.18244	3.45798	0.663987	0.000129256	0.000449939
SMC4	5.4311	8.6053	0.663982	0.00945379	0.016888
SPIN4	1.51983	2.40778	0.663792	4.09408e-07	4.46928e-06
JAG1	10.0458	15.9145	0.663748	0.0293076	0.0449197
CYRIB	9.14711	14.4869	0.663362	2.69905e-05	0.000122279
ZDHHC7	13.9143	22.0319	0.663023	1.42445e-08	3.63476e-07
PLEK	9.08156	14.3787	0.662925	0.0171129	0.0281898
SNHG20	1.35394	2.14344	0.662768	1.26433e-09	5.97369e-08
RARB	1.79125	2.83575	0.662764	0.0194642	0.0315281
AL096701.4	1.45415	2.30161	0.662471	2.77452e-07	3.2914e-06
AC007405.3	2.15503	3.41061	0.662322	6.78299e-08	1.15456e-06
CD55	9.74136	15.4163	0.662258	0.00609851	0.0116087
RPS10	0.877606	1.38839	0.661766	3.93402e-06	2.60686e-05
PIGS	8.70119	13.7649	0.66171	7.51569e-06	4.31193e-05
SLC52A2	16.2444	25.6976	0.661688	3.86514e-05	0.000164134
GDPD1	1.82348	2.88412	0.66144	6.51709e-06	3.86878e-05
TMEM243	2.7338	4.32369	0.661357	9.96893e-06	5.42888e-05
ACYP1	3.40857	5.39084	0.661345	7.56512e-09	2.25478e-07
CCDC18-AS1	1.7684	2.79648	0.661171	1.96388e-06	1.51765e-05
ASF1B	12.1786	19.257	0.661037	8.92412e-06	4.95378e-05
E2F7	0.861428	1.36207	0.660996	0.000505796	0.00139602
AC083900.1	3.30305	5.22258	0.660962	0.0142881	0.0241089
SNX29	2.48722	3.93246	0.6609	0.000305038	0.000914478
NIPBL-DT	1.49706	2.36685	0.660835	2.15621e-06	1.6329e-05
SNHG1	11.9007	18.8144	0.660795	4.38133e-07	4.67972e-06
AC246787.1	7.04595	11.1385	0.660689	4.0487e-06	2.65709e-05
SLC18B1	8.74155	13.8188	0.660673	1.14658e-07	1.71581e-06
PANX2	16.5721	26.1951	0.660543	0.00357334	0.0073398
AL138724.1	1.32819	2.09919	0.660375	7.65703e-06	4.37729e-05
ASAP1	7.63969	12.0714	0.660011	0.000767523	0.00198029
MAGEB17	1.93824	3.0618	0.659634	0.00191695	0.00431508
ADAM8	3.22791	5.09882	0.659564	0.00725877	0.0134554
CENPI	1.33539	2.10937	0.659547	1.85185e-05	9.03966e-05
XXYLT1	2.86181	4.52047	0.659546	0.00113071	0.0027532
SLC16A7	2.71391	4.2866	0.65946	0.000339506	0.000997209
ZNF529-AS1	1.10295	1.74207	0.659427	4.64389e-09	1.57716e-07
LAMB3	15.8197	24.9795	0.65902	0.0322322	0.0487573
TRIB2	14.5897	23.0337	0.658797	0.00498347	0.0097418
BRD3OS	2.55341	4.03114	0.658762	2.34925e-05	0.000109292
ACSS1	5.16618	8.15582	0.658733	0.000711416	0.00185754
OSCAR	1.77874	2.80749	0.658424	0.00142203	0.00334845
NPM1P27	4.18791	6.60973	0.658362	8.55285e-05	0.00031873
CDKN2C	14.6662	23.1411	0.657964	7.69279e-06	4.39422e-05
DTD1	2.80123	4.41981	0.657926	7.05117e-08	1.18476e-06
RAD51-AS1	2.43077	3.83482	0.657745	1.06418e-08	2.91756e-07
PRAG1	6.90283	10.8899	0.657724	0.0118495	0.0204825
SMOX	9.83153	15.5021	0.656971	0.000496493	0.00137351
NOP56	30.8465	48.6263	0.656628	3.5006e-09	1.26039e-07
DCAF4L2	7.58489	11.9546	0.656364	0.027852	0.0429499
TMCC1	11.7527	18.5229	0.656322	3.57584e-05	0.000153804
FBXO30	2.33069	3.67324	0.656295	1.57204e-08	3.90726e-07
RECQL4	10.1093	15.9312	0.656175	0.000342103	0.00100319
RPL35P1	3.31635	5.22557	0.655995	8.09649e-06	4.58472e-05
AC069544.1	1.34502	2.11935	0.655992	3.82377e-08	7.52563e-07
ITGB2	15.3845	24.2395	0.655877	0.0108982	0.0190769
AL445222.1	1.38355	2.17962	0.655702	0.000202834	0.000652353
AL355353.1	5.41124	8.52295	0.655393	1.39474e-06	1.16291e-05
CRYBB2P1	2.43026	3.82757	0.655315	1.77265e-07	2.33418e-06
ST20	0.845832	1.33167	0.654795	0.000116328	0.000412023
GAPDHP65	1.04129	1.63937	0.65476	0.000573512	0.00155104
FHL3	14.4163	22.6944	0.654631	2.36657e-06	1.7552e-05
SMC2	5.1842	8.16042	0.654523	7.17319e-06	4.17545e-05
IVNS1ABP	21.961	34.5604	0.65418	2.61154e-05	0.000119216
RPL35AP20	1.45602	2.29131	0.654145	0.000113375	0.000404055
IQCG	1.41977	2.23423	0.654122	1.25092e-07	1.83187e-06
ZNF530	1.02787	1.61736	0.653983	1.8103e-06	1.42738e-05
NUAK2	9.20136	14.4768	0.653822	0.00409462	0.00822818
PYGB	43.7411	68.8182	0.653802	4.85263e-06	3.06161e-05
PNMA1	12.5986	19.8197	0.653671	0.000138429	0.000475078
PARP8	2.82597	4.44499	0.653436	9.11583e-07	8.22084e-06
SLC6A9	2.44412	3.84296	0.652903	0.00187685	0.00424011
HROB	2.63016	4.13539	0.652877	7.09352e-05	0.00027284
HSF2	5.97231	9.3902	0.652867	7.94691e-10	4.45284e-08
ZFP30	1.23809	1.9464	0.652692	5.9719e-05	0.000236603
NUP93	4.03949	6.34963	0.652497	1.46823e-10	1.35209e-08
SPATC1L	5.88321	9.24712	0.652402	0.00330937	0.00687824
TCN2	17.8722	28.0911	0.652398	0.00014011	0.000480159
UBE2SP1	0.90517	1.42264	0.652306	9.69199e-05	0.000354378
PGAP4	4.04309	6.3536	0.652113	0.012766	0.0218798
STX6	6.17855	9.70611	0.651624	1.53683e-10	1.37131e-08
AC116533.1	43.6254	68.5115	0.651177	1.28801e-05	6.70906e-05
ANXA2R	2.2309	3.50343	0.651143	0.0112287	0.0195838
PHYHIPL	5.83573	9.16443	0.651132	0.0320723	0.0485409
AC016405.3	1.93612	3.04043	0.651104	0.000170781	0.000564268
RDM1	1.10922	1.74169	0.650945	2.78159e-07	3.29467e-06
AC022107.1	1.00088	1.57146	0.650839	5.02841e-06	3.14763e-05
CLEC7A	1.62444	2.55036	0.650757	0.00919697	0.0164928
RFWD3	5.50763	8.64653	0.650688	2.33217e-08	5.235e-07
RHPN1	4.32296	6.78515	0.650362	0.00101747	0.00252147
MIS18BP1	2.84596	4.4655	0.649905	5.92176e-05	0.00023507
GSR	52.9165	83.0275	0.649871	1.42445e-08	3.63476e-07
RFXAP	1.72544	2.70712	0.649796	1.63556e-06	1.32002e-05
ZNF426	2.07508	3.25566	0.649782	6.83146e-05	0.000264317
ZNF14	1.88208	2.95208	0.649407	0.0106371	0.0186857
PUM3	15.6292	24.5058	0.648882	3.44427e-08	6.98875e-07
AC107959.3	1.21434	1.9038	0.64871	0.00140068	0.00330631
HDDC2	6.08371	9.5363	0.648479	2.02113e-14	3.5949e-11
GMIP	6.18232	9.69044	0.648413	9.04674e-07	8.18422e-06
UCK2	7.49329	11.7442	0.648276	1.1773e-09	5.75273e-08
FXYD5	24.0116	37.6237	0.64791	0.0205244	0.0329998
ZNF512	6.59168	10.3283	0.647885	7.323e-09	2.20088e-07
FOXM1	7.72793	12.1065	0.647629	0.00213519	0.00472638
ZKSCAN2-DT	0.855481	1.3401	0.647537	2.40419e-07	2.97492e-06
EVI2A	1.39229	2.18069	0.647324	0.00645875	0.0121943
HCK	6.81396	10.6723	0.647308	0.0209072	0.0335327
AC009686.2	1.49737	2.34509	0.647214	0.00197381	0.00442798
MFSD6	5.00054	7.83138	0.647183	0.00461172	0.00911809
ZNF226	2.9419	4.60695	0.647066	1.33123e-10	1.29174e-08
PTPDC1	1.25547	1.96592	0.646978	9.06968e-07	8.19981e-06
IFRD1	1.9881	3.11313	0.646973	1.20022e-06	1.03186e-05
TXN	657.158	1028.96	0.646877	1.49727e-10	1.36138e-08
RPS3AP5	0.884672	1.38514	0.646816	0.000168085	0.000557154
PILRB	0.98801	1.54688	0.646762	0.00247824	0.00537075
STON2	1.52063	2.38075	0.646743	0.00410751	0.0082495
AC006026.3	1.50857	2.36175	0.646677	0.0258772	0.040294
RPS3AP26	2.34658	3.67285	0.646344	0.00188318	0.00425107
GALNT6	0.908468	1.42157	0.645979	0.0312436	0.0474769
SCPEP1	29.4925	46.1441	0.645799	6.50184e-06	3.86292e-05
AC090204.1	1.34681	2.10722	0.645797	0.00111692	0.002727
EPB41L2	6.88669	10.7747	0.645761	1.60776e-05	8.03657e-05
LIPT1	2.87104	4.49139	0.64559	3.31519e-22	2.3813e-18
LINC00342	1.25245	1.95928	0.645571	0.00111302	0.00271839
AL590326.1	1.6797	2.62729	0.645374	0.000464995	0.00129989
TBC1D4	6.23596	9.75298	0.64523	0.00320988	0.00670153
BRCA1	2.19482	3.43201	0.644952	6.29173e-06	3.75673e-05
CCRL2	1.64499	2.57195	0.644785	0.0193866	0.0314309
AKR1C7P	0.992949	1.55213	0.644457	0.000432959	0.00122318
PBK	7.22287	11.2882	0.644176	1.56489e-05	7.8688e-05
XPR1	7.02471	10.9765	0.643905	7.06745e-09	2.15565e-07
LCORL	1.03083	1.6107	0.643872	0.000151212	0.000510412
PAX8	1.08623	1.69688	0.643552	3.24537e-08	6.6987e-07
RRP7BP	1.03608	1.6181	0.643171	6.42533e-07	6.30078e-06
CTTNBP2NL	3.07511	4.80095	0.642683	0.00440092	0.00875796
AP003392.1	0.9807	1.53109	0.64268	0.00804113	0.0146896
GSDMB	7.92469	12.3717	0.642615	1.85046e-07	2.41013e-06
RHBDF2	8.10085	12.6439	0.642295	6.4284e-05	0.000251089
PAPSS1	13.7382	21.4421	0.642254	2.95343e-06	2.08598e-05
ZNF230	0.936014	1.46084	0.642201	4.72463e-07	4.96882e-06
AL139421.1	0.885253	1.38147	0.642039	1.66449e-05	8.28493e-05
CKAP2	6.38597	9.96545	0.64203	8.36386e-06	4.70828e-05
MCTP1	1.57258	2.45379	0.641881	0.000411052	0.00117399
ZNF608	2.21647	3.45844	0.641857	2.29786e-05	0.000107528
MARCHF3	1.40668	2.1944	0.64153	0.00130438	0.00311015
DBF4B	1.66054	2.59033	0.641483	7.13973e-06	4.16105e-05
HAUS1	9.97444	15.5564	0.641198	2.63313e-09	1.02237e-07
EPDR1	18.5794	28.9733	0.641019	2.66372e-05	0.000121252
CELSR3	1.2279	1.9147	0.640922	7.88866e-05	0.000297919
ARMCX3	13.167	20.5297	0.640794	0.00235089	0.00513421
SEMA4D	1.3619	2.12338	0.640748	0.00224066	0.00493323
ADAM17	2.0032	3.1231	0.640677	0.00302393	0.00638006
OSBP2	1.78711	2.78588	0.640506	0.00497577	0.00973471
IQCB1	6.963	10.8544	0.640502	2.33824e-09	9.38302e-08
NPAS2	2.75299	4.29035	0.640097	7.34254e-06	4.24308e-05
DRAM1	8.03102	12.5145	0.63994	1.12996e-06	9.80254e-06
C3AR1	4.33141	6.74822	0.639671	0.00757819	0.013961
RPL7AP50	2.50612	3.90367	0.639379	4.04097e-07	4.43488e-06
AC008555.6	1.26251	1.9665	0.639334	1.58262e-05	7.9385e-05
LILRB1	1.63245	2.54232	0.639105	0.0238576	0.037581
CCDC113	0.98636	1.53609	0.63908	0.000927907	0.00233374
MIR3685	7.37183	11.4801	0.639037	0.00374615	0.00764015
SNRPD1	15.5207	24.169	0.638969	3.53404e-10	2.57716e-08
ENAH	12.7153	19.7997	0.638914	6.35109e-06	3.78588e-05
FOXQ1	11.6122	18.0807	0.638812	1.11524e-05	5.94273e-05
SNX20	1.22068	1.90058	0.638752	0.0101313	0.0179112
AL137077.2	0.968143	1.50736	0.638731	0.000465166	0.00130011
TTLL1	3.57702	5.5685	0.638531	5.01964e-09	1.66157e-07
PIR	28.4254	44.2447	0.638325	3.30718e-05	0.000144498
IQANK1	0.972061	1.51298	0.638278	0.00813462	0.014834
CD53	18.0929	28.1609	0.638264	0.0297162	0.0454732
AC073548.1	0.855038	1.33061	0.638027	1.60414e-05	8.02684e-05
JAK3	2.79776	4.35344	0.637882	0.00486919	0.00955874
ZNF529	1.75945	2.73776	0.637874	2.70615e-09	1.04507e-07
PDLIM7	12.0649	18.7704	0.637643	0.000121641	0.000427052
ZNF28	2.82073	4.38808	0.63752	0.0028992	0.00615031
ABCC5	3.41699	5.31565	0.63752	1.1413e-09	5.65375e-08
VWA5A	3.0359	4.72272	0.637491	0.00153883	0.00358645
ALYREF	58.5267	91.0362	0.637345	3.96774e-07	4.37456e-06
SPATA5	1.27533	1.9837	0.637321	3.55442e-07	3.98616e-06
PLCB1	2.27887	3.54415	0.637123	1.74439e-06	1.38529e-05
ZBED5	4.05612	6.3078	0.637037	1.30547e-08	3.40989e-07
AP001469.3	0.870567	1.35383	0.637019	1.09279e-05	5.84694e-05
ZNF589	1.9513	3.03446	0.637002	1.81672e-11	3.10703e-09
EXTL2	5.48674	8.53202	0.636938	3.00601e-08	6.28594e-07
CCDC88C	1.6189	2.51716	0.636789	0.00485414	0.009537
EBI3	4.45388	6.92451	0.63665	0.0046261	0.00913897
MTBP	0.800847	1.24493	0.636471	0.000186717	0.000607975
TFAP4	2.65068	4.12012	0.636326	2.50997e-11	4.02009e-09
CBL	2.30604	3.58417	0.636221	0.000243325	0.000758101
POLE4	25.9565	40.3412	0.636159	9.52743e-10	5.05059e-08
TP53I3	25.5987	39.7851	0.636158	5.25998e-05	0.000212859
EMILIN2	2.67144	4.15136	0.635965	0.0254474	0.0397152
RPS28P4	65.6089	101.947	0.635852	0.00313328	0.00656449
FTH1P16	3.40688	5.29335	0.63573	3.82253e-06	2.54942e-05
STRIP2	1.00909	1.56776	0.635647	0.000204044	0.000655624
RNF2	6.0914	9.46366	0.635624	2.79174e-08	5.95046e-07
ZNF514	2.14147	3.32655	0.635422	2.23153e-06	1.67581e-05
TBXAS1	2.64916	4.11468	0.635244	0.00353932	0.00728347
AC084824.1	1.21292	1.88387	0.63522	8.71997e-08	1.38881e-06
ASH1L-AS1	1.50937	2.34378	0.634891	1.01399e-07	1.55964e-06
PDE7A	2.30463	3.5782	0.634702	0.00775975	0.0142499
RPL21P119	1.62099	2.51677	0.634697	0.000692312	0.00181759
PACC1	3.70902	5.75781	0.634481	1.48488e-09	6.72929e-08
RNF227	1.06348	1.6503	0.633932	0.000833673	0.00212501
HDAC4	1.74102	2.70165	0.633908	3.2144e-06	2.23515e-05
ABI2	1.94887	3.02377	0.633707	4.77261e-06	3.01908e-05
AC107983.1	8.16487	12.6669	0.633561	0.00071659	0.00186834
CD86	3.40922	5.28795	0.633266	0.013574	0.023061
GINS4	1.13556	1.76131	0.633241	0.00325666	0.00678539
PDGFC	5.75879	8.9316	0.633152	0.0326351	0.0493044
IQGAP1	8.89295	13.7911	0.633003	0.0180605	0.0295374
BLM	0.960941	1.49004	0.632827	0.000328675	0.000972955
FANCA	1.82835	2.83448	0.632545	1.83746e-08	4.3416e-07
AC102953.2	1.2182	1.88818	0.632244	0.000163463	0.000543841
BBS7	1.93573	2.99979	0.631981	3.90001e-08	7.64359e-07
ZBTB34	2.54439	3.94273	0.631873	9.66285e-07	8.6115e-06
MDFIC	8.05875	12.4851	0.631577	0.0176999	0.0290402
ZNF580	9.0297	13.9867	0.631308	8.46064e-10	4.65692e-08
DNMT3B	1.67293	2.59048	0.630838	0.00025993	0.000800291
LIMD2	7.70382	11.9291	0.630836	0.015432	0.0257726
MIR7111	1.70203	2.63552	0.630831	0.00201489	0.00450521
RPS2P32	1.00941	1.56282	0.630646	0.00160304	0.00371542
LAMC1	44.3345	68.6373	0.630564	9.56009e-05	0.000349823
AC005840.1	0.925771	1.43309	0.630402	0.000200805	0.000647414
RPL7AP30	1.13863	1.76253	0.630346	0.000123379	0.000431992
SLC25A12	1.99309	3.08464	0.630095	0.000544668	0.00148787
CARD6	4.12367	6.38036	0.629709	0.000536678	0.00146855
RAC2	16.6035	25.6888	0.629652	0.0215213	0.0343871
CENPL	2.36259	3.65433	0.629239	4.41614e-05	0.000183784
SMURF2	3.8038	5.8834	0.629207	3.33605e-05	0.000145626
DTYMK	26.2439	40.5872	0.629044	2.86686e-09	1.08956e-07
DUSP5	17.0683	26.3951	0.62895	0.00391777	0.00792157
AL513477.2	0.938267	1.45075	0.628727	1.96255e-05	9.45787e-05
SLC12A9-AS1	1.21547	1.87924	0.628638	0.013512	0.0229719
OBI1	2.78522	4.30472	0.628128	1.4993e-06	1.22939e-05
S100A10	339.813	525.102	0.627858	5.6196e-06	3.42807e-05
ZNF587	2.20651	3.40951	0.627798	2.61154e-05	0.000119216
STARD3NL	7.34291	11.3457	0.627719	1.56749e-08	3.90271e-07
AC132872.1	4.32295	6.67917	0.627653	1.25332e-08	3.29764e-07
C17orf67	1.83996	2.84259	0.627532	0.000557888	0.0015185
SFI1	2.91299	4.49999	0.627421	2.44936e-07	3.01005e-06
KLF7	2.07542	3.2061	0.62742	0.00751108	0.0138516
NLRP1	2.05169	3.16939	0.627392	0.0251547	0.039301
NAT14	8.59041	13.2699	0.627357	7.3651e-05	0.000281028
AC034236.2	1.12959	1.7448	0.627258	3.79155e-08	7.48206e-07
CD58	10.1958	15.7464	0.627048	3.12791e-08	6.49359e-07
PARPBP	1.124	1.73571	0.626885	8.65963e-06	4.83311e-05
RPS27AP16	12.6264	19.4967	0.626788	0.00018488	0.000604183
ERICH2	5.40574	8.34592	0.626579	4.08762e-06	2.67896e-05
ZNF385A	10.2717	15.8584	0.626575	2.45534e-05	0.000113201
AC020915.2	1.69176	2.61188	0.62657	1.53683e-10	1.37131e-08
KRT8P12	5.78411	8.92992	0.62655	2.20863e-08	5.0125e-07
SUZ12P1	2.20681	3.40684	0.626471	1.06904e-06	9.3932e-06
SUCO	11.7277	18.1039	0.626385	3.62409e-08	7.28164e-07
SMYD5	16.6166	25.65	0.626336	2.29086e-12	9.14182e-10
AC000089.1	2.32361	3.58654	0.626221	2.74085e-05	0.000123821
PABPC1L	10.8212	16.7025	0.626208	8.44735e-05	0.000315863
UCP2	24.3363	37.5626	0.626189	0.0110703	0.019345
PPP1R1C	1.53795	2.37375	0.626156	0.00214227	0.00473923
AP002360.1	6.39843	9.87528	0.626103	3.78604e-09	1.33637e-07
RUNX1	3.12769	4.82657	0.625901	0.00604331	0.0115174
LGALS9	11.7184	18.0797	0.62559	0.000141811	0.000484599
HNRNPA1P48	1.89391	2.92198	0.625582	1.83617e-09	7.82748e-08
FRG1CP	8.09347	12.4862	0.625499	3.43776e-09	1.24088e-07
SLC38A6	3.62555	5.59168	0.625083	2.82479e-12	1.04054e-09
SRGAP2	3.23837	4.99351	0.624787	5.7735e-08	1.03162e-06
AC145207.9	2.57117	3.96403	0.62454	6.64783e-05	0.000258255
KIAA0895L	2.71453	4.18422	0.624257	9.15571e-05	0.000337865
MCM2	8.00596	12.3397	0.624159	0.00364225	0.00746428
CDK5RAP3	1.84307	2.83971	0.623634	6.1507e-05	0.000242085
GALNS	4.23551	6.52554	0.623561	2.12156e-05	0.000100622
MFSD14B	14.046	21.6315	0.622973	8.64838e-08	1.38047e-06
OIP5	1.39653	2.15043	0.622774	0.000518137	0.00142488
ARL6	1.22287	1.88297	0.622731	6.01695e-06	3.62278e-05
ME3	3.64937	5.61863	0.622571	0.00025593	0.000789838
AL606489.1	1.98205	3.05141	0.622488	0.000330435	0.000977335
FBF1	0.916737	1.41134	0.622487	1.50303e-06	1.23106e-05
AL133371.2	0.879052	1.35323	0.62239	0.0198606	0.0320761
DNAJC6	1.84779	2.84402	0.622135	0.000311538	0.000929889
MTHFD2	0.933959	1.43742	0.622048	0.0213803	0.0341923
NCF4	5.33716	8.21399	0.622011	0.00134101	0.00318115
CASC9	2.99775	4.61356	0.622001	0.0139241	0.0235667
TIA1	12.4763	19.2008	0.621968	3.59193e-07	4.01257e-06
SEMA4A	1.37131	2.11033	0.621915	0.00119369	0.00288356
RNA5SP383	1.21034	1.86259	0.621896	0.000391264	0.00112666
AC009506.1	1.47983	2.27725	0.621862	9.26345e-10	4.98422e-08
BCL9	8.29327	12.7608	0.621706	1.88792e-06	1.47322e-05
AC023043.4	2.02444	3.11394	0.621221	0.000768905	0.0019835
ZNF607	1.3684	2.10481	0.621198	0.00267681	0.00574299
TES	13.027	20.0331	0.620884	0.00165313	0.00381263
TMEM234	2.7594	4.24335	0.620846	1.04446e-10	1.10329e-08
AC068473.5	2.66952	4.10487	0.620755	1.07672e-08	2.92958e-07
AC002075.2	1.08352	1.6656	0.620318	0.000321475	0.000956172
PCSK5	1.6939	2.60387	0.620312	0.00709834	0.0131938
SUSD1	3.08961	4.74918	0.620257	0.000335646	0.000988295
AL627309.6	2.37966	3.65746	0.62009	0.000845627	0.00215242
C6orf52	1.45451	2.23476	0.619591	0.0112128	0.0195631
MAGEE1	0.981111	1.50737	0.61955	0.00166724	0.00384209
ASPH	22.844	35.0955	0.619469	0.000571407	0.00154738
BNIP3P11	1.04202	1.6006	0.619228	0.000763875	0.00197335
E2F3	6.57035	10.0896	0.618824	1.50601e-05	7.61806e-05
AC079250.1	1.85901	2.85385	0.618375	0.00483912	0.009514
ODF2	7.80301	11.9786	0.618361	2.07199e-10	1.72059e-08
CENATAC	4.38632	6.73316	0.618272	4.15872e-07	4.51581e-06
KIF2A	2.36586	3.63119	0.618076	9.00265e-09	2.57121e-07
TXNP4	1.00031	1.5349	0.617702	0.00162858	0.00376386
PFN4	1.00911	1.54839	0.617691	0.000577737	0.00156073
LPCAT1	15.9829	24.5221	0.617556	3.39452e-05	0.000147462
TMX3	5.94653	9.12287	0.617441	1.46607e-06	1.21183e-05
RGL1	6.35811	9.75429	0.617439	0.00788685	0.0144611
KPNA2	20.2727	31.0984	0.617301	1.95423e-06	1.51345e-05
NEMP1	5.89556	9.04345	0.617245	0.000438971	0.00123773
EEF1B2P6	3.52219	5.40216	0.617062	6.2329e-06	3.72936e-05
IFT172	1.51334	2.321	0.617016	1.14398e-05	6.06662e-05
CEP97	1.35891	2.08407	0.616951	8.05897e-06	4.56707e-05
MSANTD2	2.06207	3.16232	0.616891	2.49113e-06	1.82125e-05
RNU6-574P	1.19762	1.83655	0.61683	0.00117034	0.00283573
CORO1A	11.8488	18.1698	0.6168	0.0220353	0.0350642
HNRNPA1P21	0.945912	1.45051	0.616786	0.00392506	0.00793519
C8orf44	1.68932	2.5902	0.616622	5.0637e-08	9.27871e-07
PTMAP9	1.84104	2.82268	0.616544	4.07018e-05	0.000171373
MPHOSPH6	8.5103	13.0477	0.616512	1.66522e-14	3.5949e-11
CLIC1	228.643	350.504	0.616335	1.21843e-06	1.04252e-05
CHORDC1	3.27492	5.01951	0.616085	5.28052e-08	9.60253e-07
NECTIN1	5.75211	8.816	0.616032	0.000124131	0.000434308
SLC25A21-AS1	0.84726	1.29847	0.615938	0.00506847	0.0098945
KIF20B	2.14573	3.2883	0.615875	0.00104659	0.00258118
COMMD8	10.5116	16.1078	0.615782	3.21286e-11	4.75835e-09
HAUS6	3.61028	5.53113	0.615461	3.01853e-06	2.12153e-05
AC073389.1	0.901672	1.38126	0.615311	7.37905e-07	6.9742e-06
LZTFL1	2.77453	4.25019	0.615283	1.83126e-05	8.95132e-05
IFT52	11.1585	17.0881	0.614851	2.22607e-06	1.67521e-05
TSPO	85.6933	131.229	0.614835	0.0148912	0.0249944
TK1	47.2243	72.3169	0.614803	1.72764e-05	8.52017e-05
ILDR1	1.86259	2.85212	0.614726	0.0152188	0.0254728
OSTM1	10.3605	15.8635	0.614617	2.78925e-07	3.29798e-06
NABP1	1.33007	2.03649	0.614581	0.000169091	0.000559329
E2F5	1.5777	2.41562	0.614573	0.000895452	0.00226003
CCDC138	1.35307	2.07123	0.614255	1.50304e-06	1.23106e-05
AIF1	30.9655	47.3966	0.614119	0.00264635	0.00568783
CSKMT	1.10395	1.68952	0.613938	7.90504e-05	0.000298381
TSC1	2.80295	4.28951	0.613868	5.74089e-09	1.82868e-07
TMEM216	5.82278	8.91013	0.613739	1.0927e-09	5.48873e-08
PHF21A	3.74221	5.72619	0.613685	1.39054e-07	1.97201e-06
GINS3	1.69435	2.59173	0.613182	7.08988e-06	4.14038e-05
CUEDC1	8.48593	12.9798	0.61312	1.9208e-06	1.48997e-05
CCDC34	9.08102	13.889	0.613018	3.63829e-05	0.000156116
ENKD1	8.89588	13.6025	0.612662	1.44424e-07	2.02025e-06
AC074117.1	2.86945	4.38738	0.612586	5.12273e-11	6.75167e-09
YEATS2	3.74883	5.73125	0.612411	1.89258e-06	1.47605e-05
ROBO1	15.5727	23.8068	0.612356	1.12839e-05	6.00165e-05
POLA1	1.51682	2.31877	0.612307	2.17884e-05	0.000103032
IFT140	2.41586	3.69261	0.612105	0.000636682	0.00169601
AC009065.4	1.10824	1.69392	0.612092	6.57924e-08	1.12789e-06
FTH1P20	11.885	18.1657	0.612079	1.13876e-05	6.04563e-05
UBALD2	57.2487	87.4957	0.61197	1.60032e-07	2.18538e-06
ATAD3B	4.51587	6.90045	0.611688	1.58117e-08	3.9164e-07
BORA	1.0717	1.63734	0.611449	0.0001651	0.000548527
TRMT13	3.33262	5.09151	0.611436	1.07044e-08	2.92355e-07
AC145207.5	0.847018	1.29382	0.611171	0.000157697	0.000528453
AC091390.2	0.828626	1.26564	0.611071	6.84177e-05	0.000264644
TP53BP1	1.90607	2.91102	0.610926	0.00128641	0.00307447
SOX12	14.6786	22.4137	0.610669	1.38508e-05	7.10645e-05
LINC02163	0.811783	1.23929	0.610352	0.00101363	0.00251431
KANTR	1.26836	1.93628	0.610324	2.54214e-07	3.07931e-06
ZMYM1	2.65928	4.05921	0.610162	8.04806e-07	7.44485e-06
LGALS1	261.909	399.735	0.609981	0.00530014	0.0102659
PLEKHG2	4.08206	6.23015	0.609969	0.00248234	0.00537877
CIZ1	11.8318	18.058	0.609963	2.32767e-10	1.86812e-08
PLEKHB2	13.705	20.9166	0.609947	6.75018e-06	3.98247e-05
TPM4	26.9896	41.1858	0.609742	0.0308942	0.0470205
PCDHB5	1.82524	2.78519	0.609688	0.0172055	0.0283296
VANGL1	2.99974	4.5771	0.609598	3.09804e-05	0.000136649
SPDL1	3.59604	5.48622	0.609402	1.34178e-05	6.92635e-05
OFD1	7.58128	11.566	0.60938	1.02515e-07	1.57175e-06
RNY3P16	2.72006	4.14917	0.609185	0.0116828	0.0202463
AC142472.1	1.48232	2.26076	0.608957	2.18435e-07	2.76479e-06
RPS23P8	6.5471	9.98513	0.608924	0.000316953	0.000943701
EEF1A1P6	9.05867	13.8146	0.608828	0.000118715	0.00041893
GSTCD	1.82374	2.78121	0.608814	4.24892e-05	0.000177855
ZDHHC21	1.77166	2.70122	0.608507	3.84849e-05	0.000163621
LRRC1	4.64907	7.08832	0.6085	0.0019574	0.00439581
TRIM32	5.23948	7.98813	0.608433	1.50679e-06	1.23342e-05
TPGS2	7.66374	11.6812	0.608063	1.35344e-09	6.23192e-08
Z98884.2	1.09366	1.66676	0.607874	0.000328038	0.00097147
SCLT1	0.971797	1.4806	0.607452	1.06634e-06	9.38094e-06
AC090912.2	1.98821	3.02909	0.607417	0.000160236	0.000534715
DENND2D	4.80586	7.32137	0.607319	0.00173361	0.00396957
COTL1	14.9642	22.795	0.607206	0.013073	0.0223261
CAPG	33.7281	51.3751	0.607116	0.00239003	0.00520546
DNMT3A	5.20638	7.93035	0.607103	3.76545e-07	4.18688e-06
BZW2	15.5972	23.752	0.606762	3.67367e-09	1.30311e-07
FRG1EP	1.66976	2.54266	0.606699	0.0044074	0.00876963
RPL17P36	1.85371	2.82262	0.606622	0.00061494	0.00164358
WIPF1	5.09301	7.75437	0.606493	0.0196723	0.0318079
ACD	8.46287	12.8831	0.606262	3.75112e-13	2.56613e-10
GOLPH3L	18.0921	27.5401	0.606171	3.08376e-07	3.56981e-06
AC064799.1	1.54872	2.35703	0.605896	5.44152e-05	0.000218666
CSTF2	9.00929	13.7107	0.605817	8.2171e-09	2.40912e-07
E2F6	4.4028	6.69994	0.605728	4.60296e-11	6.29773e-09
AL355802.1	0.870153	1.32404	0.605602	3.01455e-08	6.29463e-07
NME1	15.0489	22.898	0.605558	1.65596e-06	1.33051e-05
CKAP4	80.9053	123.092	0.605436	1.09029e-05	5.84008e-05
MAP3K1	5.96567	9.07571	0.605326	1.79694e-06	1.41918e-05
CDC25C	3.51304	5.34444	0.605319	1.54386e-05	7.78214e-05
RPL39P3	37.28	56.7099	0.605197	0.000405672	0.00116163
PARD6G	2.73428	4.15935	0.605196	9.76814e-10	5.08441e-08
PGM2L1	1.0867	1.65295	0.605082	0.00675654	0.0126568
DCLRE1C	1.83162	2.78575	0.604945	2.23701e-06	1.6779e-05
AC104794.3	7.25889	11.0392	0.604812	1.57185e-06	1.27794e-05
SNRPGP15	1.08895	1.65595	0.604728	0.0266325	0.0412999
MFSD14C	1.37985	2.09832	0.604718	6.35958e-07	6.2577e-06
ZNF675	1.0211	1.55269	0.604643	0.000505796	0.00139602
ZNF600	2.01068	3.05744	0.604642	3.84849e-05	0.000163621
PPP1R14BP3	45.386	69.0091	0.60454	3.51732e-07	3.95692e-06
PHIP	3.71501	5.64812	0.604406	3.50585e-06	2.37908e-05
ANXA5	147.227	223.837	0.604405	0.0001882	0.000612247
SNRPGP10	1.58581	2.4107	0.604229	2.58259e-07	3.11515e-06
TLR5	1.39611	2.12223	0.604162	0.00774829	0.0142325
AL122020.1	1.51933	2.30943	0.604103	0.000656738	0.00174137
AC131235.1	1.3888	2.11092	0.60403	0.00204111	0.0045546
POLG2	3.99321	6.06891	0.603888	9.97745e-09	2.76177e-07
B3GNT5	2.91989	4.4375	0.603832	0.0172289	0.0283614
METTL4	2.34679	3.56649	0.603818	2.47653e-08	5.43173e-07
AGBL5-IT1	1.15352	1.75286	0.603672	1.0651e-07	1.6209e-06
AC116049.1	0.954936	1.45106	0.603629	0.024162	0.0379813
NME7	2.57601	3.91418	0.603575	8.73081e-07	7.94846e-06
CD300LF	1.72615	2.62265	0.603468	0.00225932	0.00496595
AC109322.1	2.85228	4.33362	0.603456	0.000481935	0.00133917
ZDHHC2	3.14245	4.7743	0.603401	0.00521931	0.0101257
LAIR2	0.817697	1.24229	0.603367	0.00263813	0.00567441
SRSF11	20.1317	30.5847	0.603342	2.9252e-07	3.43049e-06
DHX34	10.0827	15.3176	0.603306	7.08971e-13	3.77225e-10
PRMT1	31.2555	47.4824	0.603285	2.61717e-09	1.02169e-07
ATIC	44.8322	68.1056	0.603237	4.54067e-13	2.83614e-10
BRCA1P1	1.15112	1.74862	0.60317	0.0199434	0.0321846
TONSL	5.39451	8.19382	0.603046	4.45442e-06	2.85679e-05
ZNF506	1.71854	2.61	0.602864	0.00990081	0.0175642
ZNHIT6	3.53749	5.37248	0.602863	6.85861e-08	1.16055e-06
TMSB4X	772.6	1173.1	0.602528	0.000851778	0.00216578
VPS37B	3.71277	5.63722	0.602485	9.54045e-05	0.000349282
NBDY	7.65634	11.6241	0.602389	0.00142448	0.00335257
EVI2B	5.89054	8.94255	0.602287	0.0208521	0.0334481
RAB32	51.7485	78.5582	0.602244	1.94502e-11	3.26692e-09
SCX	2.2091	3.35326	0.602104	0.00132946	0.00316053
AC008026.1	1.86265	2.82725	0.60204	0.00502985	0.00982578
SLC9A1	4.02678	6.11171	0.601951	0.00957767	0.0170817
CCDC24	3.8921	5.90629	0.601703	8.76049e-06	4.87803e-05
RAB3IL1	7.08033	10.7427	0.601472	0.0178433	0.0292356
TYROBP	84.7414	128.573	0.601453	0.00584476	0.011191
ZNF185	2.01515	3.05704	0.601247	0.0193094	0.0313233
SNRPA	38.06	57.7352	0.601175	1.38703e-13	1.16656e-10
AL162724.2	1.08755	1.64965	0.601073	0.000104871	0.000378063
TUBA4A	33.1607	50.2991	0.601056	1.47582e-07	2.05045e-06
ZNF579	7.08335	10.7429	0.600873	1.48382e-07	2.05958e-06
LAPTM5	31.9465	48.4484	0.600792	0.0100155	0.0177304
AC019117.1	1.10688	1.67836	0.600558	0.00274315	0.00586523
SH3BP5-AS1	1.00945	1.53056	0.600485	1.61138e-06	1.30344e-05
PHF6	4.185	6.34525	0.600449	5.49095e-08	9.90995e-07
TNFAIP8L2	5.45945	8.2766	0.600283	0.00253595	0.00548006
DNAH14	0.855573	1.29688	0.600085	1.97844e-11	3.26692e-09
RPL24P8	1.63435	2.47686	0.599796	0.000325552	0.0009655
CKS1B	25.5777	38.7623	0.59977	6.76383e-07	6.53458e-06
ARL4C	14.5526	22.0532	0.599711	0.00814662	0.0148521
RIT1	8.7348	13.2365	0.599678	4.06954e-09	1.42593e-07
RPL18P13	1.28608	1.94889	0.599675	0.000805141	0.00206253
PIAS3	5.40729	8.19303	0.59949	3.64336e-06	2.45961e-05
MCM7	48.4074	73.339	0.599352	3.01937e-07	3.52366e-06
SMPD4BP	6.19216	9.38085	0.599275	6.10394e-08	1.07462e-06
ARL2	17.4424	26.4241	0.599257	4.00073e-05	0.000168844
ZNF691	10.8641	16.4563	0.599072	3.88733e-14	5.58454e-11
ZNF345	0.974335	1.47583	0.599038	7.32292e-09	2.20088e-07
TTC32	6.94551	10.5204	0.599031	6.90997e-06	4.05178e-05
UBE2Q2	11.1029	16.8169	0.598969	1.4427e-05	7.347e-05
LMO4	11.7384	17.7705	0.598254	5.25998e-05	0.000212859
KRBA1	2.14776	3.25143	0.598242	0.00170736	0.00391694
EFCAB2	2.34479	3.54957	0.598184	5.35476e-08	9.72521e-07
SPRING1	6.68261	10.116	0.598151	0.000312734	0.000932684
GOLGA2P5	3.13149	4.73919	0.597792	1.97573e-05	9.50546e-05
FKBP14	3.30269	4.99826	0.597784	4.18445e-08	8.04737e-07
MITD1	5.89091	8.91266	0.597365	1.76777e-11	3.05974e-09
CYB5RL	1.15303	1.74433	0.597238	6.44183e-07	6.30836e-06
C19orf48	38.2133	57.8065	0.597159	1.33152e-07	1.91478e-06
CEP85	4.74494	7.17708	0.597007	5.60526e-05	0.000224617
ANP32E	32.7868	49.5874	0.596856	9.76818e-10	5.08441e-08
LMNB1	17.1516	25.9397	0.596822	0.000425996	0.00120755
ZNF708	1.38889	2.10042	0.596746	9.06189e-05	0.00033492
AC024940.2	1.34498	2.03397	0.596712	0.000401867	0.00115304
SNORD100	3.97445	6.01021	0.596661	0.00292116	0.00618959
GNPDA2	1.49489	2.26044	0.59656	2.25751e-05	0.000105985
MZF1	3.62922	5.4875	0.596491	7.0533e-10	4.06939e-08
ERVK3-1	1.10654	1.67308	0.596453	5.7468e-10	3.6009e-08
PTBP3	15.0123	22.6953	0.596251	2.65216e-08	5.73808e-07
RPL37P6	2.76417	4.17817	0.596023	0.00154675	0.00360255
DHPS	1.22301	1.84861	0.596008	4.85258e-06	3.06161e-05
CEP131	8.57502	12.9613	0.595998	2.84138e-07	3.34858e-06
CASC19	0.948116	1.4327	0.595604	0.00348885	0.0071961
TTF1	4.9712	7.51185	0.595574	3.2917e-08	6.74589e-07
COA6-AS1	6.55769	9.90887	0.595533	3.46381e-08	7.01849e-07
PROSER1	4.39074	6.6342	0.59546	3.19891e-06	2.22653e-05
FGD6	3.36572	5.08527	0.595408	0.00386854	0.00784299
DSTNP2	6.40385	9.67503	0.595327	6.58214e-09	2.03353e-07
KANSL1L	2.58713	3.90863	0.595313	0.00411398	0.00826017
ZNF248	2.11168	3.18995	0.595141	7.80551e-07	7.27674e-06
ANKRD13D	6.08007	9.18441	0.595099	1.59171e-07	2.1757e-06
CENPN	3.64258	5.50168	0.594913	6.04065e-07	6.01803e-06
SMARCAD1	5.07277	7.66126	0.594807	5.18569e-06	3.22222e-05
ZNF266	6.69268	10.1061	0.594569	8.72002e-06	4.85927e-05
ZNF224	1.89604	2.86266	0.594365	7.81029e-08	1.27648e-06
GIT1	13.5329	20.432	0.594362	1.18791e-07	1.76479e-06
SH3BGRL	33.0611	49.9151	0.594344	0.000407203	0.00116555
GPATCH2	2.65408	4.00688	0.594268	6.70713e-10	3.99812e-08
NRGN	5.99275	9.04569	0.594013	0.00765716	0.0140921
IQCC	1.76193	2.65933	0.593906	5.91997e-08	1.05126e-06
ZNF814	1.26913	1.91546	0.593851	2.25337e-08	5.09795e-07
DEF6	6.00713	9.06591	0.593776	0.00191191	0.00430442
ARHGEF16	7.14679	10.7845	0.593592	0.00373602	0.00762165
LRRCC1	2.96747	4.47778	0.593549	0.00123387	0.00296865
AL139384.1	3.31663	5.0039	0.593335	3.08498e-06	2.1619e-05
AC138393.1	0.921493	1.39013	0.593175	1.09909e-06	9.59267e-06
RFC4	13.1526	19.8414	0.593161	1.30699e-06	1.10709e-05
FKTN	1.31694	1.98664	0.593136	3.83458e-08	7.52563e-07
ZNF599	1.16454	1.75654	0.592976	3.02456e-05	0.000134232
FAM86DP	1.77608	2.67886	0.59292	1.04259e-08	2.86933e-07
NPM3	34.9828	52.7613	0.592835	0.000103773	0.000374669
IFNGR2	29.7823	44.915	0.592743	1.49186e-07	2.06675e-06
RPSAP18	0.856177	1.29096	0.592464	4.58352e-06	2.91746e-05
DOK1	3.13003	4.71948	0.592453	0.000423602	0.00120314
CARMIL1	3.32579	5.01462	0.592443	0.0131462	0.0224111
MTX1P1	6.98397	10.5262	0.591861	3.42235e-06	2.33018e-05
FTH1P15	1.59099	2.39787	0.591833	4.85259e-06	3.06161e-05
DCBLD2	4.75842	7.16993	0.591475	2.19895e-06	1.65914e-05
AL450384.2	4.77091	7.18836	0.591398	0.0294556	0.0451033
PCED1B	4.50972	6.79467	0.591363	0.00140741	0.00331838
EML2	6.15186	9.26796	0.591229	5.91864e-06	3.57558e-05
SP5	12.2927	18.5166	0.591012	0.000215999	0.000686971
CITED4	60.9974	91.8729	0.59089	0.015432	0.0257726
CTDSPL	15.3054	23.052	0.590856	4.50861e-07	4.79428e-06
SMIM30	21.177	31.8797	0.59014	2.19976e-09	9.00336e-08
ZNF234	2.16722	3.26246	0.590116	1.456e-07	2.03275e-06
SLC11A1	1.01595	1.52935	0.5901	0.000107662	0.00038628
YPEL1	1.20459	1.81303	0.58987	0.00961928	0.017141
ITM2C	53.0934	79.9022	0.589703	0.0101313	0.0179112
ZNF227	2.3181	3.48858	0.5897	1.83735e-06	1.44316e-05
AC099522.2	1.21754	1.83208	0.589517	6.70291e-06	3.9562e-05
AC024293.1	25.6998	38.6658	0.589299	0.0022819	0.00500409
RPL5P34	1.36868	2.0591	0.589234	7.24812e-07	6.88614e-06
STIM2-AS1	1.13883	1.71309	0.589051	0.00093113	0.00234042
HEY1	2.74968	4.13622	0.589048	0.00272089	0.00582537
AC007541.1	2.44203	3.67233	0.588611	3.38961e-06	2.31661e-05
EFNA4	17.0154	25.5873	0.588586	2.15321e-09	8.86334e-08
ZNF461	1.45758	2.19181	0.588552	5.00738e-08	9.23441e-07
CASP8	6.71424	10.0962	0.588511	9.70742e-10	5.08441e-08
GCC2	3.71374	5.58412	0.588458	6.04794e-05	0.000238957
CXorf21	1.06187	1.59655	0.588355	0.0314393	0.0477237
AC024060.2	6.1074	9.18206	0.588258	4.36173e-10	2.95569e-08
NASP	18.5492	27.886	0.588184	3.83458e-08	7.52563e-07
LIMS1	10.2901	15.4685	0.588077	2.81393e-05	0.000126526
PSPC1-AS2	0.816432	1.22729	0.588069	4.21995e-05	0.000176869
ZNF100	1.03938	1.56226	0.587913	6.20267e-05	0.000243798
PAGE2B	13.3563	20.0731	0.587749	0.00346908	0.00716047
RBMS1	5.15973	7.75336	0.587528	0.000149705	0.000506874
AC093484.4	1.0831	1.62719	0.587217	0.00609014	0.0115943
PRELID2	0.948232	1.42436	0.587005	5.20724e-08	9.4933e-07
DPH7	6.27114	9.41948	0.586919	5.38107e-12	1.40554e-09
PTPN7	1.90546	2.86133	0.58655	0.0166556	0.0275472
AC112220.2	1.12049	1.68197	0.586028	1.73541e-05	8.55261e-05
AL049872.1	1.06617	1.60044	0.586026	0.000383927	0.00110753
METAP1D	3.64243	5.46673	0.585776	1.3665e-10	1.30007e-08
CUTALP	4.30314	6.45754	0.585594	1.50807e-07	2.08117e-06
PFDN4	16.4438	24.676	0.585569	1.32569e-11	2.53932e-09
DNAJC3-DT	1.98954	2.98483	0.585211	8.54014e-06	4.77198e-05
ZNF496	4.03646	6.05528	0.585104	0.000597168	0.00160384
PPP1R14B	70.3509	105.523	0.584923	2.23146e-07	2.8022e-06
TCF3	14.2009	21.2966	0.58464	7.00496e-09	2.1457e-07
FAM171A1	25.3345	37.9929	0.584625	0.0198824	0.0321078
RPS7P1	15.5165	23.2665	0.584449	4.55048e-05	0.000188447
NDC1	10.4704	15.6987	0.584339	4.39275e-07	4.68843e-06
BCAS4	1.45866	2.18665	0.584082	2.41769e-05	0.000111969
ARHGAP9	2.15268	3.2267	0.583925	0.00478691	0.00942296
AL133477.1	1.23496	1.85081	0.583685	3.39779e-06	2.31999e-05
RPL7AP66	1.02687	1.53876	0.583517	0.000127183	0.000443473
CCNJ	2.16088	3.23807	0.583513	0.00913044	0.0164021
NSD2	4.42533	6.63122	0.583488	6.70388e-05	0.000260151
NDOR1	7.50588	11.247	0.583448	5.09384e-07	5.25705e-06
SGTB	1.65999	2.48729	0.583401	1.49922e-05	7.5864e-05
INPP4A	2.23029	3.34175	0.583371	9.17504e-06	5.05984e-05
NLRP11	0.994996	1.49075	0.583277	0.0188667	0.0307092
MED22	6.31508	9.46087	0.583173	2.15853e-08	4.9378e-07
CCDC102A	3.75092	5.61917	0.583112	0.0191812	0.0311575
RUVBL1	10.3767	15.5448	0.583075	2.23919e-10	1.81741e-08
RPL9P7	0.978074	1.46511	0.58299	1.08779e-05	5.82889e-05
ZNF280C	1.25391	1.87823	0.582942	8.4601e-08	1.35343e-06
RAB7B	2.25615	3.37949	0.582941	0.00371237	0.00758095
GNAL	1.27421	1.90864	0.582935	9.303e-06	5.11471e-05
SBSPON	1.9714	2.95242	0.582674	0.00823085	0.0149809
AL354892.2	3.62912	5.43477	0.5826	5.24742e-06	3.25073e-05
DLGAP1-AS1	6.92653	10.3709	0.58234	8.40274e-06	4.72091e-05
AC005104.1	0.949058	1.42096	0.582293	0.00175478	0.00400781
WDR91	8.0778	12.0942	0.582278	0.000126669	0.00044179
DDX12P	1.30404	1.9523	0.582189	0.000409508	0.00117051
ANKRD44	1.5258	2.28405	0.582026	7.88557e-07	7.33705e-06
TBPL1	3.71384	5.55937	0.582009	3.5567e-10	2.58058e-08
AC091965.4	1.04393	1.56238	0.581723	0.00436262	0.00868896
ESPL1	3.27792	4.90572	0.581683	0.00536561	0.0103801
C19orf54	7.42523	11.1116	0.581556	4.62742e-07	4.88446e-06
TAAR3P	0.882222	1.32016	0.581499	0.000437049	0.00123328
AC004890.1	2.07548	3.10546	0.581363	9.09824e-05	0.000336044
RPL3P4	69.6329	104.181	0.581254	0.00167577	0.00385679
FEN1	32.5186	48.6516	0.581221	4.93782e-07	5.13662e-06
LGALS3	67.6604	101.213	0.581014	0.000321841	0.000956665
GPR158	1.05769	1.58216	0.580975	0.003671	0.00751099
AC103810.3	3.1842	4.76241	0.580761	0.0012921	0.0030855
AC103706.1	3.00835	4.49935	0.580745	8.98743e-05	0.000332596
RBBP8	7.10564	10.6269	0.580686	5.89085e-06	3.56328e-05
FUNDC2P1	0.932703	1.39487	0.580639	5.71123e-05	0.000228036
CNOT9	16.3497	24.4495	0.580536	1.43042e-10	1.32577e-08
ARHGEF19	1.83785	2.74829	0.580513	0.00205137	0.00457112
HAUS5	6.78685	10.1465	0.580163	1.03318e-09	5.28208e-08
CD47	14.7529	22.055	0.580102	0.000363554	0.00105469
PDK1	2.6067	3.89683	0.580074	0.000573513	0.00155104
TSPAN5	3.11758	4.66041	0.580032	0.000781473	0.00200979
WASH8P	9.1139	13.6214	0.579733	1.98332e-06	1.52856e-05
WSB1	11.5899	17.3216	0.5797	0.000182336	0.000597092
RPL4P4	4.14408	6.19343	0.579688	1.48909e-05	7.54848e-05
TOMM40	45.2535	67.6297	0.579627	1.83746e-08	4.3416e-07
CD300C	1.23452	1.84486	0.579564	0.0266821	0.041368
BCL9L	5.21011	7.78596	0.579561	0.0281462	0.0433524
NEO1	9.43303	14.0956	0.579456	0.00266372	0.00571832
CEACAM21	1.20578	1.80169	0.579388	0.000644872	0.00171465
RP9P	3.9602	5.91734	0.579375	1.79555e-08	4.27067e-07
RPS19	485.486	725.332	0.579213	1.39809e-07	1.97881e-06
PDCL	7.02957	10.4994	0.578804	5.98767e-10	3.70772e-08
CYB5R2	1.04542	1.56138	0.578729	0.00032184	0.000956665
ARL4A	10.7735	16.0895	0.578629	0.000195779	0.000633602
AC005912.1	69.5006	103.789	0.578562	7.72868e-06	4.41296e-05
S100PBP	2.91247	4.34923	0.578518	1.85046e-07	2.41013e-06
C1orf112	2.50306	3.73743	0.578354	0.000125648	0.000438761
MT1P1	1.04867	1.56547	0.578031	0.000700555	0.00183485
HMMR	5.3919	8.04896	0.578009	0.00015613	0.000524302
CYB561D1	2.40449	3.58934	0.577987	3.45557e-06	2.3505e-05
CCP110	1.5629	2.33275	0.577806	0.00027176	0.000830661
C5orf63	0.991372	1.47965	0.577753	2.46075e-05	0.000113378
FCHSD1	1.38996	2.07441	0.577665	0.00675655	0.0126568
REEP4	16.1258	24.0664	0.577655	8.52041e-06	4.76281e-05
HMGN5	4.74519	7.0811	0.577506	0.0237035	0.0373546
AC010326.3	5.85435	8.73593	0.577451	6.56103e-08	1.12746e-06
NPIPP1	2.44658	3.65026	0.577236	1.30647e-07	1.88442e-06
AL353622.1	1.83688	2.74054	0.577201	0.000589546	0.00158811
LNPEP	4.31547	6.43844	0.577194	0.00216743	0.00478961
STX3	6.10053	9.10129	0.577138	6.86012e-05	0.000265211
ZNF518A	3.41074	5.08815	0.577057	2.08881e-05	9.93306e-05
L3HYPDH	5.64167	8.41625	0.577054	1.38088e-06	1.15605e-05
AC131009.2	0.988479	1.47454	0.576987	0.0223401	0.0354785
AC064836.2	2.51368	3.74942	0.576864	1.65737e-07	2.23565e-06
HMGN3	75.3885	112.44	0.576733	2.38854e-10	1.89579e-08
BEX2	16.538	24.665	0.576686	0.022206	0.0352976
ZNF548	2.71539	4.04966	0.576643	1.26825e-09	5.97369e-08
PDCL3P4	2.04309	3.04699	0.576629	0.00172482	0.00395259
ERCC1	14.3513	21.4015	0.576535	8.46341e-12	1.89977e-09
ZNF202	2.90862	4.33748	0.576523	7.70331e-08	1.26043e-06
AC040970.1	1.06244	1.58427	0.576442	0.0116832	0.0202463
RHNO1	10.9054	16.2596	0.576256	8.42551e-07	7.71945e-06
WDR75	11.2735	16.8069	0.576124	4.17996e-12	1.25103e-09
PLEKHA8	1.57585	2.34922	0.576054	4.65568e-08	8.77736e-07
ZFP69B	0.913462	1.36173	0.576019	1.47707e-06	1.21881e-05
AC004241.3	0.869218	1.29571	0.575947	7.30826e-06	4.22837e-05
H2BC20P	1.03094	1.53655	0.575737	0.000367015	0.00106387
CENPBD1P1	2.43061	3.62239	0.575624	5.4581e-11	7.06405e-09
ZNF485	1.80454	2.68929	0.575592	7.46333e-06	4.29044e-05
SP140L	5.79881	8.64096	0.575433	3.67367e-09	1.30311e-07
AC022400.6	5.84659	8.71041	0.575145	4.14668e-06	2.70778e-05
PRR12	6.50322	9.68772	0.575002	3.40929e-05	0.000148014
GTF3C6	85.6988	127.648	0.57482	1.16017e-10	1.18092e-08
ZNF551	1.26628	1.88607	0.574783	0.000253951	0.000784912
KITLG	3.27163	4.87243	0.574633	0.010698	0.0187859
NCKAP1L	2.90256	4.32267	0.574597	0.0273709	0.0423171
SYCE1L	1.0301	1.53406	0.574564	0.0121027	0.0208775
NUP43	11.2296	16.7202	0.574289	1.60638e-11	2.92117e-09
VSIG10L	5.63962	8.39687	0.574252	4.45413e-05	0.000185204
AL357079.3	0.835774	1.2443	0.574148	1.39806e-07	1.97881e-06
ARHGAP39	2.29092	3.40999	0.573837	0.000810086	0.00207335
AP000936.3	1.07342	1.59765	0.573736	0.000332332	0.000981351
AC099336.2	29.8595	44.4378	0.573598	0.00012978	0.000451651
TUBA1C	14.7032	21.8801	0.573488	0.00231233	0.00506078
AC016065.1	1.11107	1.65332	0.573415	6.15503e-08	1.08097e-06
NUP62	16.0896	23.9398	0.573285	5.76504e-10	3.6009e-08
RPS16	560.057	833.311	0.573281	4.45033e-07	4.73932e-06
SPIN3	0.980672	1.45905	0.573186	1.1623e-07	1.73392e-06
RPL7AP6	3.52651	5.24675	0.573182	0.000209325	0.000669746
BCL10	5.79234	8.61774	0.573164	8.2657e-09	2.41843e-07
RPS12	2178.44	3240.79	0.573047	1.77265e-07	2.33418e-06
AC015813.1	1.33562	1.98692	0.573018	0.00071659	0.00186834
AC131009.3	2.78843	4.14815	0.573015	0.00143185	0.00336717
NCDN	7.67403	11.4138	0.572727	1.73578e-06	1.37922e-05
AL096854.1	3.56645	5.30357	0.572474	0.000826519	0.00210939
MAPRE1	45.206	67.2239	0.572459	1.36636e-05	7.03807e-05
AL136162.1	0.842794	1.25325	0.572424	6.4088e-07	6.29315e-06
PHOSPHO2	2.09852	3.12049	0.572405	1.63878e-09	7.24391e-08
PCED1B-AS1	1.57364	2.33984	0.572306	0.0196985	0.0318466
RPL13P5	0.898909	1.33655	0.572266	0.000227274	0.000716641
TUFT1	9.37534	13.939	0.572181	9.83895e-05	0.000358474
[truncated: 943 more rows]
