# Supplementary material for: System analysis based on the cuproptosis-related genes identifies LIPT1 as a novel therapy target for liver hepatocellular carcinoma
Source: J Transl Med. 2022 Oct 4;20:452. doi: 10.1186/s12967-022-03630-1 (PMC9531858; doi:10.1186/s12967-022-03630-1)
Supplement: Supplementary file 9 — Additional file 9: Table S2. Gene Ontology (GO) term enrichment and Kyoto Encyclopedia of Genes and Genomes (KEGG) pathway analysis. [file 12967_2022_3630_MOESM9_ESM.xlsx]

## Sheet: GO
ONTOLOGY	ID	Description	GeneRatio	BgRatio	pvalue	p.adjust	qvalue	geneID	Count
BP	GO:0007059	chromosome segregation	95/1997	346/18723	1.28138e-18	7.50891e-15	6.70636e-15	EME1/MAD2L1/SMC4/BRIP1/CENPW/DLGAP5/TACC3/ESPL1/DDX12P/SKA1/OIP5/TRIP13/PSRC1/DSCC1/ATM/SYCE1L/RMI1/PSMC3IP/RAD18/SPC24/NDC80/CENPH/BUB1/CENPF/NCAPG/HJURP/BUB1B/RMI2/RACGAP1/CCNB1/CENPS/NUP37/AXIN2/BRCA1/NDC1/AURKB/NUF2/KIFC1/P3H4/CENPN/XRCC3/CDCA8/CDC6/CDCA2/UBE2C/KIF23/SPC25/CENPE/MKI67/TTK/NCAPD2/CEP85/MRE11/SMC2/SGO1/SMARCAD1/KNTC1/POGZ/FEN1/CENPK/TOP2A/KIF18B/RCC2/SKA3/DDX11/FANCD2/MAEL/SFPQ…	95
BP	GO:0140014	mitotic nuclear division	80/1997	287/18723	2.72539e-16	5.53537e-13	4.94375e-13	FBXO43/MAD2L1/SMC4/EREG/MYBL2/DLGAP5/TACC3/ESPL1/RANBP1/TRIP13/PSRC1/DSCC1/KIF11/ATM/NDC80/BUB1/CENPF/NCAPG/BUB1B/RACGAP1/KIF2A/CCNB1/REEP4/AURKB/NUF2/KIFC1/XRCC3/CDCA8/BORA/CDC6/CDCA2/UBE2C/KIF23/CENPE/MKI67/MTBP/TPX2/TTK/NCAPD2/KIF15/UBE2S/CEP85/SMC2/SGO1/KNTC1/PHIP/CHEK1/POGZ/CENPK/CDC25C/KIF18B/MZT1/HSPA1B/ZWINT/NCAPH/PTTG1/KIF18A/NEK2/CEP97/KIF14/KIF20B/KIF4A/UBE2I/NUP62/PLK1/KIF2C/PKMYT1/SP…	80
BP	GO:0000280	nuclear division	106/1997	439/18723	2.83381e-16	5.53537e-13	4.94375e-13	EME1/FBXO43/MAD2L1/SMC4/EREG/BRIP1/MYBL2/DLGAP5/TACC3/ESPL1/RANBP1/TRIP13/PSRC1/DSCC1/RAD51/KIF11/ATM/SYCE1L/RMI1/PSMC3IP/CYP26B1/NDC80/BUB1/CENPF/NCAPG/BUB1B/RACGAP1/KIF2A/CCNB1/CENPS/REEP4/TDRKH/CCNB2/NDC1/AURKB/FIGNL1/NUF2/KIFC1/P3H4/XRCC3/CDCA8/BORA/CDC6/CDCA2/UBE2C/KIF23/CENPE/CKS2/MKI67/MTBP/TPX2/TTK/NCAPD2/KIF15/UBE2S/CEP85/MRE11/SMC2/SGO1/KNTC1/RAD51AP1/PHIP/CHEK1/POGZ/ASPM/CENPK/TOP2A/CD…	106
BP	GO:0000819	sister chromatid segregation	62/1997	202/18723	4.89519e-15	5.84238e-12	5.21795e-12	MAD2L1/SMC4/DLGAP5/TACC3/ESPL1/DDX12P/TRIP13/PSRC1/DSCC1/ATM/NDC80/BUB1/CENPF/NCAPG/BUB1B/RMI2/RACGAP1/CCNB1/AXIN2/AURKB/NUF2/KIFC1/XRCC3/CDCA8/CDC6/UBE2C/KIF23/CENPE/TTK/NCAPD2/MRE11/SMC2/SGO1/KNTC1/POGZ/FEN1/CENPK/TOP2A/KIF18B/DDX11/SFPQ/ZWINT/NCAPH/PTTG1/KIF18A/NEK2/KIF14/KIF4A/NUP62/PLK1/KIF2C/SPDL1/INCENP/ZWILCH/NCAPD3/CDCA5/CDT1/CDC20/MAP10/KMT5A/SGO2/FBXO5	62
BP	GO:0048285	organelle fission	111/1997	488/18723	4.98497e-15	5.84238e-12	5.21795e-12	EME1/FBXO43/MAD2L1/SMC4/EREG/BRIP1/MYBL2/DLGAP5/TACC3/ESPL1/RANBP1/TRIP13/PSRC1/DSCC1/RAD51/KIF11/ATM/SYCE1L/RMI1/PSMC3IP/PPARGC1A/CYP26B1/NDC80/CYRIB/BUB1/CENPF/NCAPG/BUB1B/RACGAP1/KIF2A/CCNB1/CENPS/REEP4/TDRKH/CCNB2/NDC1/AURKB/FIGNL1/NUF2/KIFC1/P3H4/XRCC3/CDCA8/BORA/CDC6/CDCA2/UBE2C/KIF23/CENPE/CKS2/MKI67/MTBP/TPX2/TTK/NCAPD2/KIF15/TMCC1/UBE2S/CEP85/MRE11/VPS35/SMC2/SGO1/KNTC1/RAD51AP1/PHIP/CHE…	111
BP	GO:0006260	DNA replication	72/1997	260/18723	1.23032e-14	1.20161e-11	1.07318e-11	MCM7/ORC2/EME1/ATAD5/EREG/HMGA1/CIZ1/GINS4/DTD1/DSCC1/RAD51/RMI1/CDK1/DTL/DBF4B/PCLAF/RFC4/MCM2/DBF4/ALYREF/RMI2/CDK2/MCM10/CENPS/OBI1/CCDC88A/RBMS1/BLM/CHAF1B/ORC1/MCM5/S100A11/CDC6/RFC3/DNA2/TTF1/E2F7/NAP1L1/ORC6/NASP/TONSL/MRE11/POLQ/WDHD1/CHEK1/FEN1/MCM4/POLD1/FAM111A/DDX11/MCM6/RECQL4/POLA2/GINS2/RRM2/USP37/CDC7/GINS3/POLG2/RFWD3/POLA1/METTL4/GINS1/PIF1/SET/CHTF18/TRAIP/MCM3/CDT1/TIPIN/FBXO5…	72
BP	GO:0000070	mitotic sister chromatid segregation	54/1997	168/18723	3.35628e-14	2.80968e-11	2.50938e-11	MAD2L1/SMC4/DLGAP5/TACC3/ESPL1/TRIP13/PSRC1/DSCC1/ATM/NDC80/BUB1/CENPF/NCAPG/BUB1B/RACGAP1/CCNB1/AURKB/NUF2/KIFC1/XRCC3/CDCA8/CDC6/UBE2C/KIF23/CENPE/TTK/NCAPD2/SMC2/SGO1/KNTC1/POGZ/CENPK/KIF18B/ZWINT/NCAPH/PTTG1/KIF18A/NEK2/KIF14/KIF4A/NUP62/PLK1/KIF2C/SPDL1/INCENP/ZWILCH/NCAPD3/CDCA5/CDT1/CDC20/MAP10/KMT5A/SGO2/FBXO5	54
BP	GO:0098813	nuclear chromosome segregation	74/1997	281/18723	9.02171e-14	6.6084e-11	5.9021e-11	EME1/MAD2L1/SMC4/BRIP1/DLGAP5/TACC3/ESPL1/DDX12P/TRIP13/PSRC1/DSCC1/ATM/SYCE1L/RMI1/PSMC3IP/NDC80/BUB1/CENPF/NCAPG/BUB1B/RMI2/RACGAP1/CCNB1/CENPS/AXIN2/NDC1/AURKB/NUF2/KIFC1/P3H4/XRCC3/CDCA8/CDC6/UBE2C/KIF23/CENPE/TTK/NCAPD2/MRE11/SMC2/SGO1/KNTC1/POGZ/FEN1/CENPK/TOP2A/KIF18B/RCC2/DDX11/FANCD2/MAEL/SFPQ/ZWINT/NCAPH/PTTG1/KIF18A/NEK2/KIF14/KIF4A/NUP62/PLK1/KIF2C/ECT2/SPDL1/INCENP/ZWILCH/NCAPD3/CDCA…	74
BP	GO:0006261	DNA-dependent DNA replication	49/1997	151/18723	3.4167e-13	2.22465e-10	1.98688e-10	MCM7/ORC2/EME1/HMGA1/CIZ1/GINS4/DSCC1/RAD51/DBF4B/RFC4/MCM2/DBF4/ALYREF/MCM10/CENPS/BLM/ORC1/MCM5/CDC6/RFC3/DNA2/E2F7/ORC6/TONSL/MRE11/POLQ/WDHD1/FEN1/MCM4/POLD1/FAM111A/DDX11/MCM6/RECQL4/POLA2/CDC7/GINS3/POLG2/RFWD3/POLA1/METTL4/GINS1/CHTF18/TRAIP/MCM3/CDT1/TIPIN/FBXO5/CDC45	49
BP	GO:0006310	DNA recombination	76/1997	305/18723	9.02795e-13	5.29038e-10	4.72494e-10	MCM7/EME1/EXOSC3/BRIP1/GINS4/TNFSF4/PARPBP/MRNIP/H2AX/TRIP13/RAD51/ATM/RMI1/MCM8/PSMC3IP/ERCC1/HROB/MCM2/ALYREF/AUNIP/EID3/RMI2/WRAP53/ACTL6A/CENPS/BRCA1/EXO1/BLM/FIGNL1/RADX/CGAS/MCM5/NABP1/XRCC3/XRCC2/HMGB2/TCF3/TSN/SWI5/MSH2/TONSL/MRE11/KDM1A/SMARCAD1/CLCF1/POLQ/RAD51AP1/CHEK1/RBBP8/FEN1/MCM4/XRCC4/TOP2A/RUVBL1/RHNO1/FANCD2/NSD2/MCM6/SFPQ/LEF1/RECQL4/DCLRE1C/GINS2/SFR1/CDC7/RFWD3/PIF1/TP53BP1/…	76
BP	GO:0000725	recombinational repair	46/1997	140/18723	1.08754e-12	5.79363e-10	5.17441e-10	MCM7/GINS4/PARPBP/MRNIP/H2AX/RAD51/RMI1/MCM8/HROB/MCM2/AUNIP/RMI2/WRAP53/BRCA1/BLM/FIGNL1/RADX/CGAS/MCM5/NABP1/XRCC3/XRCC2/SWI5/TONSL/MRE11/KDM1A/POLQ/RAD51AP1/CHEK1/RBBP8/FEN1/MCM4/RHNO1/MCM6/SFPQ/RECQL4/GINS2/SFR1/CDC7/RFWD3/TP53BP1/MCM3/RAD54L/SHLD1/SHLD3/CDC45	46
BP	GO:0031023	microtubule organizing center organization	45/1997	143/18723	1.02937e-11	4.78916e-09	4.2773e-09	STIL/CCP110/RANBP1/CCNF/KIF11/HAUS1/CEP135/PLK4/KAT2A/BRSK1/HAUS8/CDK1/CEP131/NDC80/PCLAF/CENATAC/CROCC/CDK2/BRCA1/XRCC3/XRCC2/SASS6/ARL2/GCC2/PARD6G/KIAA0753/FOXJ1/CEP85/SGO1/ODF2/CHEK1/HAUS5/ALMS1/WDR62/NEK2/E2F4/NUP62/PLK1/MDM1/CENPJ/RTTN/NDE1/CHORDC1/HAUS6/CHMP3	45
BP	GO:0000724	double-strand break repair via homologous recombination	44/1997	138/18723	1.06244e-11	4.78916e-09	4.2773e-09	MCM7/GINS4/PARPBP/MRNIP/H2AX/RAD51/RMI1/MCM8/MCM2/AUNIP/RMI2/WRAP53/BRCA1/BLM/FIGNL1/RADX/CGAS/MCM5/NABP1/XRCC3/XRCC2/SWI5/TONSL/MRE11/KDM1A/POLQ/RAD51AP1/CHEK1/RBBP8/FEN1/MCM4/MCM6/SFPQ/RECQL4/GINS2/SFR1/CDC7/RFWD3/TP53BP1/MCM3/RAD54L/SHLD1/SHLD3/CDC45	44
BP	GO:0044772	mitotic cell cycle phase transition	92/1997	424/18723	1.8502e-11	7.5323e-09	6.72725e-09	MAD2L1/DLGAP5/TACC3/ESPL1/CCNF/MRNIP/TRIP13/ATM/RBL1/CDKN3/CTDSPL/BRSK1/CCNG2/CDK1/NDC80/MASTL/DTL/DBF4B/BUB1/CENPF/DBF4/BUB1B/CDK2/TRIM71/CCNB1/BRCA1/TFAP4/FOXM1/CCNB2/CASP2/AURKB/CDK5RAP3/BLM/ACVR1/ORC1/NABP1/XRCC3/CDC6/UBE2C/CCNJ/FBXL7/CENPE/E2F7/CKS2/ADAM17/NASP/MTBP/E2F3/TTK/MELK/TFDP1/UBE2S/MRE11/IQGAP3/CDKN2B/TPD52L1/KNTC1/CHEK1/RBBP8/GFI1/CDC25C/BCAT1/CDC25A/EZH2/AIF1/RCC2/CLSPN/ZWINT/E2F…	92
BP	GO:0007098	centrosome cycle	42/1997	130/18723	1.92806e-11	7.5323e-09	6.72725e-09	STIL/CCP110/RANBP1/CCNF/KIF11/HAUS1/CEP135/PLK4/KAT2A/BRSK1/HAUS8/CDK1/CEP131/NDC80/PCLAF/CENATAC/CROCC/CDK2/BRCA1/XRCC3/XRCC2/SASS6/ARL2/PARD6G/KIAA0753/CEP85/SGO1/ODF2/CHEK1/HAUS5/ALMS1/WDR62/NEK2/NUP62/PLK1/MDM1/CENPJ/RTTN/NDE1/CHORDC1/HAUS6/CHMP3	42
BP	GO:0051383	kinetochore organization	16/1997	23/18723	3.12804e-11	1.14565e-08	1.0232e-08	SMC4/CENPW/DLGAP5/CENPA/NDC80/CENPH/CENPF/CENPS/NUF2/CENPN/CENPE/SMC2/KNTC1/POGZ/CENPK/CDT1	16
BP	GO:0034508	centromere complex assembly	18/1997	30/18723	7.2717e-11	2.5066e-08	2.23869e-08	CENPW/DLGAP5/CENPA/OIP5/CENPI/CENPO/CENPH/CENPF/HELLS/HJURP/ITGB3BP/CENPS/CENPN/CENPE/NASP/KNTC1/POGZ/CENPK	18
BP	GO:0006302	double-strand break repair	62/1997	251/18723	1.66028e-10	5.40514e-08	4.82744e-08	MCM7/EME1/BRIP1/GINS4/PARPBP/MRNIP/H2AX/TRIP13/DCLRE1B/RAD51/ATM/RMI1/MCM8/ERCC1/MCM2/AUNIP/RMI2/WRAP53/BRCA1/FOXM1/BLM/FIGNL1/RADX/CGAS/MCM5/NABP1/XRCC3/XRCC2/HMGB2/DNA2/SWI5/MSH2/TONSL/MRE11/KDM1A/SMARCAD1/POLQ/RAD51AP1/CHEK1/RBBP8/FEN1/MCM4/XRCC4/DDX11/FANCD2/NSD2/MCM6/SFPQ/RECQL4/DCLRE1C/GINS2/SFR1/CDC7/RFWD3/POLA1/TP53BP1/MCM3/RAD54L/CDCA5/SHLD1/SHLD3/CDC45	62
BP	GO:0007093	mitotic cell cycle checkpoint signaling	40/1997	129/18723	2.36395e-10	7.29091e-08	6.51166e-08	EME1/MAD2L1/MRNIP/TRIP13/ATM/BRSK1/CDK1/NDC80/DTL/BUB1/CENPF/BUB1B/CDK2/CCNB1/BRCA1/CASP2/AURKB/CDK5RAP3/BLM/ORC1/NABP1/XRCC3/CDC6/MSH2/TTK/MRE11/KNTC1/CHEK1/FANCD2/CLSPN/ZWINT/SOX4/RFWD3/GTSE1/PLK1/MUC1/SPDL1/ZWILCH/CDT1/TIPIN	40
BP	GO:0000075	cell cycle checkpoint signaling	47/1997	169/18723	4.13337e-10	1.15924e-07	1.03534e-07	EME1/MAD2L1/BRIP1/MRNIP/H2AX/TRIP13/ATM/BRSK1/CDK1/NDC80/DTL/BUB1/CENPF/BUB1B/CDK2/CCNB1/BRCA1/CASP2/AURKB/CDK5RAP3/BLM/ORC1/NABP1/XRCC3/CDC6/DNA2/MSH2/TTK/MRE11/KNTC1/CHEK1/WDR76/RHNO1/FANCD2/CLSPN/ZWINT/SOX4/RFWD3/GTSE1/PLK1/MUC1/SPDL1/TP53BP1/ZWILCH/CDT1/TIPIN/CDC45	47
BP	GO:0051983	regulation of chromosome segregation	32/1997	91/18723	4.15429e-10	1.15924e-07	1.03534e-07	MAD2L1/DLGAP5/TACC3/ESPL1/TRIP13/ATM/RAD18/NDC80/BUB1/CENPF/BUB1B/RMI2/CCNB1/AURKB/XRCC3/CDC6/CDCA2/UBE2C/CENPE/MKI67/TTK/KNTC1/RCC2/ZWINT/PTTG1/PLSCR1/PLK1/KIF2C/SPDL1/ZWILCH/CDT1/FBXO5	32
BP	GO:0140694	non-membrane-bounded organelle assembly	78/1997	367/18723	1.74425e-09	4.64605e-07	4.14948e-07	STIL/RPL5/RPS19/CNOT6/CCP110/CENPW/MYBL2/DLGAP5/CENPA/ACTN2/MRTO4/KIF11/HAUS1/CEP135/PLK4/NLE1/RRP7BP/KAT2A/HAUS8/CENPH/UBAP2L/CENPF/CDS1/RACGAP1/KIF2A/ASAP1/CDK2/HCK/CENPS/BRCA1/CCNB2/BRIX1/AURKB/KIFC1/MAPRE1/RPS5/CENPN/SASS6/KIF23/CENPE/KIF9/KIAA0753/TPX2/KIF15/RPLP0P6/GOLGA2P5/KNTC1/TNNT1/POGZ/ASPM/CENPK/RPSA/HAUS5/MZT1/GOLGA8B/ALMS1/GRB7/HSPA1B/NBDY/WDR62/GOLGA8A/NEK2/CEP97/KIF4A/SRC/E2F4/NUP…	78
BP	GO:0007051	spindle organization	48/1997	184/18723	2.80112e-09	7.13677e-07	6.374e-07	STIL/MYBL2/DLGAP5/TACC3/ESPL1/PSRC1/KIF11/HAUS1/HAUS8/NDC80/CENPH/STMN1/AUNIP/RACGAP1/KIF2A/CCNB1/CCNB2/AURKB/NUF2/KIFC1/MAPRE1/BORA/KIF23/SPC25/CENPE/TPX2/TTK/KIF15/INTS13/GOLGA2P5/ASPM/HAUS5/MZT1/GOLGA8B/HSPA1B/WDR62/GOLGA8A/NEK2/CEP97/KIF4A/NUP62/PLK1/CENPJ/INCENP/CDC20/MAP10/FBXO5/HAUS6	48
BP	GO:0010965	regulation of mitotic sister chromatid separation	25/1997	65/18723	4.01032e-09	9.79186e-07	8.74531e-07	MAD2L1/DLGAP5/TACC3/ESPL1/TRIP13/ATM/NDC80/BUB1/CENPF/BUB1B/CCNB1/AURKB/XRCC3/CDC6/UBE2C/CENPE/TTK/KNTC1/ZWINT/PTTG1/PLK1/SPDL1/ZWILCH/CDT1/FBXO5	25
BP	GO:0007091	metaphase/anaphase transition of mitotic cell cycle	24/1997	62/18723	7.03881e-09	1.6499e-06	1.47356e-06	MAD2L1/DLGAP5/TACC3/ESPL1/TRIP13/ATM/NDC80/BUB1/CENPF/BUB1B/CCNB1/AURKB/XRCC3/CDC6/UBE2C/CENPE/TTK/KNTC1/ZWINT/PLK1/SPDL1/ZWILCH/CDT1/FBXO5	24
BP	GO:0044786	cell cycle DNA replication	19/1997	41/18723	7.55903e-09	1.70369e-06	1.5216e-06	RAD51/DBF4B/MCM2/DBF4/BLM/DNA2/E2F7/FEN1/MCM4/MCM6/CDC7/GINS3/POLA1/GINS1/MCM3/CDT1/TIPIN/FBXO5/CDC45	19
BP	GO:0051304	chromosome separation	31/1997	96/18723	8.2517e-09	1.74265e-06	1.55639e-06	EME1/MAD2L1/DLGAP5/TACC3/ESPL1/TRIP13/ATM/RMI1/NDC80/BUB1/CENPF/BUB1B/CCNB1/CENPS/AURKB/XRCC3/CDC6/UBE2C/CENPE/TTK/SMARCAD1/KNTC1/TOP2A/ZWINT/PTTG1/PLSCR1/PLK1/SPDL1/ZWILCH/CDT1/FBXO5	31
BP	GO:0051306	mitotic sister chromatid separation	25/1997	67/18723	8.32663e-09	1.74265e-06	1.55639e-06	MAD2L1/DLGAP5/TACC3/ESPL1/TRIP13/ATM/NDC80/BUB1/CENPF/BUB1B/CCNB1/AURKB/XRCC3/CDC6/UBE2C/CENPE/TTK/KNTC1/ZWINT/PTTG1/PLK1/SPDL1/ZWILCH/CDT1/FBXO5	25
BP	GO:1903046	meiotic cell cycle process	50/1997	202/18723	8.88042e-09	1.77739e-06	1.58742e-06	EME1/FBXO43/SMC4/EREG/BRIP1/ESPL1/TRIP13/RAD51/ATM/SYCE1L/RMI1/PSMC3IP/CYP26B1/ERCC1/BUB1/BUB1B/CENPS/TDRKH/CCNB2/NDC1/FIGNL1/NUF2/P3H4/CKS2/TTK/NCAPD2/MRE11/SMC2/SGO1/RAD51AP1/ASPM/TOP2A/CDC25C/CDC25A/FANCD2/MAEL/CDC25B/PTTG1/KIF18A/FANCA/LIF/PLK1/INCENP/RAD54L/NCAPD3/MSX1/PLCB1/CDC20/SGO2/FBXO5	50
BP	GO:0033045	regulation of sister chromatid segregation	26/1997	72/18723	9.40255e-09	1.77739e-06	1.58742e-06	MAD2L1/DLGAP5/TACC3/ESPL1/TRIP13/ATM/NDC80/BUB1/CENPF/BUB1B/RMI2/CCNB1/AURKB/XRCC3/CDC6/UBE2C/CENPE/TTK/KNTC1/ZWINT/PTTG1/PLK1/SPDL1/ZWILCH/CDT1/FBXO5	26
BP	GO:1905818	regulation of chromosome separation	26/1997	72/18723	9.40255e-09	1.77739e-06	1.58742e-06	MAD2L1/DLGAP5/TACC3/ESPL1/TRIP13/ATM/NDC80/BUB1/CENPF/BUB1B/CCNB1/AURKB/XRCC3/CDC6/UBE2C/CENPE/TTK/KNTC1/ZWINT/PTTG1/PLSCR1/PLK1/SPDL1/ZWILCH/CDT1/FBXO5	26
BP	GO:0000727	double-strand break repair via break-induced replication	10/1997	12/18723	1.00619e-08	1.84258e-06	1.64565e-06	MCM7/GINS4/MCM2/MCM5/MCM4/MCM6/GINS2/CDC7/MCM3/CDC45	10
BP	GO:0006270	DNA replication initiation	17/1997	34/18723	1.10156e-08	1.9561e-06	1.74703e-06	MCM7/ORC2/CIZ1/MCM2/MCM10/ORC1/MCM5/CDC6/ORC6/MCM4/MCM6/POLA2/GINS3/POLA1/MCM3/CDT1/CDC45	17
BP	GO:1902850	microtubule cytoskeleton organization involved in mitosis	40/1997	147/18723	1.59929e-08	2.75643e-06	2.46182e-06	STIL/MAD2L1/MYBL2/DLGAP5/TACC3/ESPL1/CENPA/PSRC1/KIF11/NDC80/CENPH/STMN1/RACGAP1/KIF2A/ANKFN1/CCNB1/AURKB/NUF2/KIFC1/BORA/KIF23/SPC25/CENPE/TPX2/TTK/KIF15/INTS13/MZT1/HSPA1B/WDR62/NEK2/CEP97/KIF4A/NUP62/PLK1/SPDL1/SAPCD2/NDE1/CDC20/MAP10	40
BP	GO:0030071	regulation of mitotic metaphase/anaphase transition	23/1997	60/18723	1.7999e-08	2.93555e-06	2.6218e-06	MAD2L1/DLGAP5/ESPL1/TRIP13/ATM/NDC80/BUB1/CENPF/BUB1B/CCNB1/AURKB/XRCC3/CDC6/UBE2C/CENPE/TTK/KNTC1/ZWINT/PLK1/SPDL1/ZWILCH/CDT1/FBXO5	23
BP	GO:0010948	negative regulation of cell cycle process	64/1997	294/18723	1.90741e-08	2.93555e-06	2.6218e-06	EME1/FBXO43/MAD2L1/CCP110/BRIP1/ESPL1/CCNF/MRNIP/H2AX/TRIP13/ATM/RBL1/CTDSPL/KAT2A/BRSK1/CDK1/NDC80/DTL/BUB1/CENPF/CENATAC/BUB1B/CDK2/CCNB1/BRCA1/CASP2/AURKB/CDK5RAP3/BLM/ORC1/NABP1/XRCC3/CDC6/DNA2/E2F7/MTBP/MSH2/TTK/MRE11/CDKN2B/KNTC1/CHEK1/WDR76/EZH2/RHNO1/FANCD2/CLSPN/ZWINT/PTTG1/SOX4/NEK2/RFWD3/GTSE1/LIF/PLK1/MUC1/MDM1/SPDL1/TP53BP1/ZWILCH/CDT1/TIPIN/FBXO5/CDC45	64
BP	GO:0044839	cell cycle G2/M phase transition	40/1997	148/18723	1.96866e-08	2.93555e-06	2.6218e-06	ATAD5/MRNIP/ATM/BRSK1/CDK1/MASTL/DTL/DBF4B/CENPF/CDK2/CCNB1/BRCA1/FOXM1/CCNB2/AURKB/CDK5RAP3/BLM/ORC1/NABP1/CDC6/FBXL7/MELK/MRE11/CDKN2B/TPD52L1/CHEK1/CDC25C/CDC25A/RCC2/DYRK3/CLSPN/CDC25B/CDC7/KIF14/PLK1/USH1C/PKMYT1/PLCB1/FBXO5/SKP2	40
BP	GO:0033046	negative regulation of sister chromatid segregation	19/1997	43/18723	2.00379e-08	2.93555e-06	2.6218e-06	MAD2L1/TRIP13/ATM/NDC80/BUB1/CENPF/BUB1B/CCNB1/AURKB/XRCC3/TTK/KNTC1/ZWINT/PTTG1/PLK1/SPDL1/ZWILCH/CDT1/FBXO5	19
BP	GO:0033048	negative regulation of mitotic sister chromatid segregation	19/1997	43/18723	2.00379e-08	2.93555e-06	2.6218e-06	MAD2L1/TRIP13/ATM/NDC80/BUB1/CENPF/BUB1B/CCNB1/AURKB/XRCC3/TTK/KNTC1/ZWINT/PTTG1/PLK1/SPDL1/ZWILCH/CDT1/FBXO5	19
BP	GO:2000816	negative regulation of mitotic sister chromatid separation	19/1997	43/18723	2.00379e-08	2.93555e-06	2.6218e-06	MAD2L1/TRIP13/ATM/NDC80/BUB1/CENPF/BUB1B/CCNB1/AURKB/XRCC3/TTK/KNTC1/ZWINT/PTTG1/PLK1/SPDL1/ZWILCH/CDT1/FBXO5	19
BP	GO:0044784	metaphase/anaphase transition of cell cycle	24/1997	65/18723	2.09801e-08	2.94401e-06	2.62936e-06	MAD2L1/DLGAP5/TACC3/ESPL1/TRIP13/ATM/NDC80/BUB1/CENPF/BUB1B/CCNB1/AURKB/XRCC3/CDC6/UBE2C/CENPE/TTK/KNTC1/ZWINT/PLK1/SPDL1/ZWILCH/CDT1/FBXO5	24
BP	GO:0007088	regulation of mitotic nuclear division	33/1997	110/18723	2.15368e-08	2.94401e-06	2.62936e-06	FBXO43/MAD2L1/EREG/DLGAP5/ESPL1/TRIP13/ATM/NDC80/BUB1/CENPF/BUB1B/CCNB1/AURKB/XRCC3/BORA/CDCA2/MKI67/MTBP/TTK/KNTC1/PHIP/CHEK1/CDC25C/ZWINT/NEK2/KIF20B/NUP62/PLK1/PKMYT1/SPDL1/ZWILCH/CDT1/FBXO5	33
BP	GO:0051784	negative regulation of nuclear division	22/1997	56/18723	2.16028e-08	2.94401e-06	2.62936e-06	FBXO43/MAD2L1/TRIP13/ATM/NDC80/BUB1/CENPF/BUB1B/CCNB1/AURKB/XRCC3/MTBP/TTK/KNTC1/CHEK1/ZWINT/LIF/PLK1/SPDL1/ZWILCH/CDT1/FBXO5	22
BP	GO:0045839	negative regulation of mitotic nuclear division	20/1997	48/18723	2.88751e-08	3.84563e-06	3.43461e-06	MAD2L1/TRIP13/ATM/NDC80/BUB1/CENPF/BUB1B/CCNB1/AURKB/XRCC3/MTBP/TTK/KNTC1/CHEK1/ZWINT/PLK1/SPDL1/ZWILCH/CDT1/FBXO5	20
BP	GO:0051783	regulation of nuclear division	38/1997	139/18723	3.16256e-08	4.11836e-06	3.67819e-06	FBXO43/MAD2L1/EREG/DLGAP5/ESPL1/TRIP13/ATM/NDC80/BUB1/CENPF/BUB1B/CCNB1/AURKB/XRCC3/BORA/CDCA2/MKI67/MTBP/TTK/KNTC1/RAD51AP1/PHIP/CHEK1/CDC25C/ZWINT/NEK2/KIF20B/LIF/NUP62/PLK1/PKMYT1/SPDL1/ZWILCH/CDT1/MSX1/PLCB1/CDC20/FBXO5	38
BP	GO:0045841	negative regulation of mitotic metaphase/anaphase transition	18/1997	40/18723	3.33257e-08	4.24541e-06	3.79166e-06	MAD2L1/TRIP13/ATM/NDC80/BUB1/CENPF/BUB1B/CCNB1/AURKB/XRCC3/TTK/KNTC1/ZWINT/PLK1/SPDL1/ZWILCH/CDT1/FBXO5	18
BP	GO:0051321	meiotic cell cycle	58/1997	261/18723	4.07342e-08	5.07877e-06	4.53595e-06	EME1/FBXO43/SMC4/EREG/BRIP1/ESPL1/H2AX/TRIP13/RAD51/ATM/SYCE1L/RMI1/PSMC3IP/CYP26B1/ERCC1/BUB1/BUB1B/CDK2/CENPS/TDRKH/CCNB2/NDC1/EXO1/FIGNL1/NUF2/P3H4/PIWIL4/XRCC2/CKS2/TTK/NCAPD2/MRE11/SMC2/SGO1/RAD51AP1/RBBP8/ASPM/TOP2A/CDC25C/CDC25A/FANCD2/MAEL/CDC25B/PTTG1/KIF18A/NEK2/FANCA/LIF/PLK1/PKMYT1/INCENP/RAD54L/NCAPD3/MSX1/PLCB1/CDC20/SGO2/FBXO5	58
BP	GO:0051985	negative regulation of chromosome segregation	19/1997	45/18723	4.94618e-08	5.91522e-06	5.283e-06	MAD2L1/TRIP13/ATM/NDC80/BUB1/CENPF/BUB1B/CCNB1/AURKB/XRCC3/TTK/KNTC1/ZWINT/PTTG1/PLK1/SPDL1/ZWILCH/CDT1/FBXO5	19
BP	GO:1905819	negative regulation of chromosome separation	19/1997	45/18723	4.94618e-08	5.91522e-06	5.283e-06	MAD2L1/TRIP13/ATM/NDC80/BUB1/CENPF/BUB1B/CCNB1/AURKB/XRCC3/TTK/KNTC1/ZWINT/PTTG1/PLK1/SPDL1/ZWILCH/CDT1/FBXO5	19
BP	GO:1902099	regulation of metaphase/anaphase transition of cell cycle	23/1997	63/18723	5.26562e-08	6.17131e-06	5.51172e-06	MAD2L1/DLGAP5/ESPL1/TRIP13/ATM/NDC80/BUB1/CENPF/BUB1B/CCNB1/AURKB/XRCC3/CDC6/UBE2C/CENPE/TTK/KNTC1/ZWINT/PLK1/SPDL1/ZWILCH/CDT1/FBXO5	23
BP	GO:0033260	nuclear DNA replication	17/1997	37/18723	5.48466e-08	6.30198e-06	5.62843e-06	RAD51/DBF4B/MCM2/DBF4/BLM/DNA2/FEN1/MCM4/MCM6/CDC7/GINS3/POLA1/GINS1/MCM3/CDT1/TIPIN/CDC45	17
BP	GO:0000086	G2/M transition of mitotic cell cycle	37/1997	137/18723	6.7538e-08	7.61102e-06	6.79755e-06	MRNIP/ATM/BRSK1/CDK1/MASTL/DTL/DBF4B/CENPF/CDK2/CCNB1/BRCA1/FOXM1/AURKB/CDK5RAP3/BLM/ORC1/NABP1/CDC6/FBXL7/MELK/MRE11/CDKN2B/TPD52L1/CHEK1/CDC25C/CDC25A/RCC2/CLSPN/CDC25B/CDC7/KIF14/PLK1/USH1C/PKMYT1/PLCB1/FBXO5/SKP2	37
BP	GO:0033047	regulation of mitotic sister chromatid segregation	19/1997	46/18723	7.58611e-08	8.38766e-06	7.49119e-06	MAD2L1/TRIP13/ATM/NDC80/BUB1/CENPF/BUB1B/CCNB1/AURKB/XRCC3/TTK/KNTC1/ZWINT/PTTG1/PLK1/SPDL1/ZWILCH/CDT1/FBXO5	19
BP	GO:0032508	DNA duplex unwinding	27/1997	84/18723	8.31539e-08	8.82042e-06	7.8777e-06	MCM7/HMGA1/BRIP1/DDX12P/DSCC1/RAD51/MCM8/RFC4/MCM2/BLM/MCM5/RFC3/DNA2/MRE11/SMARCAD1/POLQ/MCM4/TOP2A/RUVBL1/DDX11/MCM6/RECQL4/ERCC6L/PIF1/CHTF18/MCM3/RAD54L	27
BP	GO:0140013	meiotic nuclear division	45/1997	185/18723	8.42299e-08	8.82042e-06	7.8777e-06	EME1/FBXO43/SMC4/EREG/BRIP1/ESPL1/TRIP13/RAD51/ATM/SYCE1L/RMI1/PSMC3IP/CYP26B1/BUB1/BUB1B/CENPS/TDRKH/CCNB2/NDC1/FIGNL1/NUF2/P3H4/CKS2/TTK/MRE11/SMC2/SGO1/RAD51AP1/ASPM/TOP2A/FANCD2/MAEL/CDC25B/PTTG1/KIF18A/FANCA/LIF/PLK1/INCENP/RAD54L/MSX1/PLCB1/CDC20/SGO2/FBXO5	45
BP	GO:1902100	negative regulation of metaphase/anaphase transition of cell cycle	18/1997	42/18723	8.42907e-08	8.82042e-06	7.8777e-06	MAD2L1/TRIP13/ATM/NDC80/BUB1/CENPF/BUB1B/CCNB1/AURKB/XRCC3/TTK/KNTC1/ZWINT/PLK1/SPDL1/ZWILCH/CDT1/FBXO5	18
BP	GO:0007094	mitotic spindle assembly checkpoint signaling	17/1997	38/18723	8.93906e-08	8.87845e-06	7.92952e-06	MAD2L1/TRIP13/ATM/NDC80/BUB1/CENPF/BUB1B/CCNB1/AURKB/XRCC3/TTK/KNTC1/ZWINT/PLK1/SPDL1/ZWILCH/CDT1	17
BP	GO:0071173	spindle assembly checkpoint signaling	17/1997	38/18723	8.93906e-08	8.87845e-06	7.92952e-06	MAD2L1/TRIP13/ATM/NDC80/BUB1/CENPF/BUB1B/CCNB1/AURKB/XRCC3/TTK/KNTC1/ZWINT/PLK1/SPDL1/ZWILCH/CDT1	17
BP	GO:0071174	mitotic spindle checkpoint signaling	17/1997	38/18723	8.93906e-08	8.87845e-06	7.92952e-06	MAD2L1/TRIP13/ATM/NDC80/BUB1/CENPF/BUB1B/CCNB1/AURKB/XRCC3/TTK/KNTC1/ZWINT/PLK1/SPDL1/ZWILCH/CDT1	17
BP	GO:0032392	DNA geometric change	28/1997	90/18723	1.05305e-07	1.02848e-05	9.18558e-06	MCM7/HMGA1/BRIP1/DDX12P/DSCC1/RAD51/MCM8/RFC4/MCM2/BLM/MCM5/RFC3/HMGB2/DNA2/MRE11/SMARCAD1/POLQ/MCM4/TOP2A/RUVBL1/DDX11/MCM6/RECQL4/ERCC6L/PIF1/CHTF18/MCM3/RAD54L	28
BP	GO:0002366	leukocyte activation involved in immune response	59/1997	275/18723	1.15875e-07	1.11316e-05	9.94185e-06	FGR/EXOSC3/CBL/TNFSF4/POU2AF1/CD177/S100A13/LAT2/ADA/ITGB2/ERCC1/DNASE1L3/SLC11A1/BTK/SPI1/MDK/SYK/CHGA/EXO1/RAC2/IL18/RELB/SEMA4A/LGALS3/DNASE1/PYCARD/TYROBP/UNC13D/HLA-DMB/JAK3/MSH2/CPLX2/MILR1/LILRB1/CLEC7A/LGALS1/CLCF1/ITGAM/TSC1/PCK1/NSD2/CD86/LEF1/PTGER4/LGALS9/NFKBID/LFNG/TREM2/FCER1G/HAVCR2/NCKAP1L/TP53BP1/IL27RA/NFKBIZ/SHLD1/SHLD3/PIK3CD/CORO1A/ATP7A	59
BP	GO:1901987	regulation of cell cycle phase transition	76/1997	390/18723	1.3435e-07	1.26982e-05	1.13411e-05	EME1/ATAD5/MAD2L1/BRIP1/DLGAP5/ESPL1/MRNIP/H2AX/TRIP13/ATM/RBL1/STXBP4/CTDSPL/BRSK1/CDK1/NDC80/DTL/DBF4B/BUB1/CENPF/DBF4/BUB1B/CDK2/CCNB1/BRCA1/TFAP4/CASP2/AURKB/CDK5RAP3/BLM/ORC1/NABP1/XRCC3/CDC6/DNA2/UBE2C/CENPE/E2F7/ADAM17/MTBP/MSH2/TTK/TFDP1/MRE11/CDKN2B/KNTC1/CHEK1/CDC25C/WDR76/CDC25A/EZH2/AIF1/RCC2/RHNO1/FANCD2/DYRK3/CLSPN/ZWINT/CDC25B/SOX4/CDC7/KIF14/RFWD3/GTSE1/PLK1/MUC1/SPDL1/TP53BP1/ZWI…	76
BP	GO:0031577	spindle checkpoint signaling	17/1997	39/18723	1.42735e-07	1.32766e-05	1.18576e-05	MAD2L1/TRIP13/ATM/NDC80/BUB1/CENPF/BUB1B/CCNB1/AURKB/XRCC3/TTK/KNTC1/ZWINT/PLK1/SPDL1/ZWILCH/CDT1	17
BP	GO:0002263	cell activation involved in immune response	59/1997	279/18723	1.95951e-07	1.79417e-05	1.60241e-05	FGR/EXOSC3/CBL/TNFSF4/POU2AF1/CD177/S100A13/LAT2/ADA/ITGB2/ERCC1/DNASE1L3/SLC11A1/BTK/SPI1/MDK/SYK/CHGA/EXO1/RAC2/IL18/RELB/SEMA4A/LGALS3/DNASE1/PYCARD/TYROBP/UNC13D/HLA-DMB/JAK3/MSH2/CPLX2/MILR1/LILRB1/CLEC7A/LGALS1/CLCF1/ITGAM/TSC1/PCK1/NSD2/CD86/LEF1/PTGER4/LGALS9/NFKBID/LFNG/TREM2/FCER1G/HAVCR2/NCKAP1L/TP53BP1/IL27RA/NFKBIZ/SHLD1/SHLD3/PIK3CD/CORO1A/ATP7A	59
BP	GO:0007052	mitotic spindle organization	33/1997	120/18723	2.14653e-07	1.93518e-05	1.72835e-05	STIL/MYBL2/DLGAP5/TACC3/PSRC1/KIF11/NDC80/CENPH/STMN1/RACGAP1/KIF2A/CCNB1/AURKB/NUF2/KIFC1/BORA/KIF23/SPC25/CENPE/TPX2/TTK/KIF15/INTS13/MZT1/HSPA1B/WDR62/NEK2/CEP97/KIF4A/NUP62/PLK1/CDC20/MAP10	33
BP	GO:0051298	centrosome duplication	24/1997	73/18723	2.6791e-07	2.37872e-05	2.12448e-05	STIL/CCP110/CCNF/CEP135/PLK4/KAT2A/BRSK1/CEP131/NDC80/CENATAC/CDK2/BRCA1/XRCC3/SASS6/KIAA0753/ALMS1/WDR62/NUP62/MDM1/CENPJ/RTTN/NDE1/CHORDC1/CHMP3	24
BP	GO:0051382	kinetochore assembly	11/1997	18/18723	3.08762e-07	2.70052e-05	2.41189e-05	CENPW/DLGAP5/CENPA/CENPH/CENPF/CENPS/CENPN/CENPE/KNTC1/POGZ/CENPK	11
BP	GO:0007159	leukocyte cell-cell adhesion	72/1997	371/18723	3.36655e-07	2.90117e-05	2.59109e-05	S100A9/TNFSF4/IL20RB/CBFB/CD177/IL1RL2/RUNX1/CCDC88B/ZDHHC21/ADA/ITGB2/FERMT3/CD24/EPO/SOX12/CYRIB/LAG3/TNFSF13B/CD44/MDK/SYK/TWSG1/ZP3/CD274/FUT4/RAC2/IL18/LGALS3/GCNT1/PYCARD/RHOH/S100A8/VAV1/SEMA4D/HLA-DMB/JAK3/ADAM8/FOXJ1/LILRB1/LGALS1/CCL28/CTLA4/GLMN/LAPTM5/MAP3K8/DLG5/AIF1/PCK1/CD86/LEF1/LILRB4/TNFAIP8L2/PELI1/CHST4/SOX4/BCL10/LGALS9/EBI3/IL4I1/OLR1/NFKBID/SRC/SELL/CD47/HAVCR2/NCKAP1L/IL27…	72
BP	GO:0071103	DNA conformation change	60/1997	290/18723	3.42299e-07	2.90706e-05	2.59636e-05	MCM7/NAP1L2/SMC4/HMGA1/BRIP1/CENPW/DDX12P/OIP5/H2AX/DSCC1/RAD51/MCM8/CDK1/NCAPG/RFC4/MCM2/HELLS/HJURP/H4C5/SOX9/ITGB3BP/CCNB1/BLM/CHAF1B/MCM5/TSPYL4/RFC3/HMGB2/DNA2/NAP1L1/NASP/NCAPD2/BEND3/MRE11/SMC2/SMARCAD1/POLQ/MCM4/SMYD3/TOP2A/RUVBL1/DDX11/MCM6/RECQL4/H3C10/NCAPH/ASF1A/ERCC6L/PLK1/PIF1/SET/CHTF18/ASF1B/INCENP/H1-4/MCM3/RAD54L/NCAPD3/CDCA5/KMT5A	60
BP	GO:0045730	respiratory burst	16/1997	37/18723	3.80686e-07	3.18689e-05	2.84627e-05	RPS19/NCF2/CD24/SLC11A1/HCK/CYBB/RAC2/NCF1/NOX1/NCF4/CLEC7A/TREM2/SLAMF8/NCF1C/PIK3CD/CD55	16
BP	GO:1901990	regulation of mitotic cell cycle phase transition	61/1997	299/18723	4.55296e-07	3.75779e-05	3.35616e-05	MAD2L1/DLGAP5/ESPL1/MRNIP/TRIP13/ATM/RBL1/CTDSPL/BRSK1/CDK1/NDC80/DTL/DBF4B/BUB1/CENPF/BUB1B/CDK2/CCNB1/BRCA1/TFAP4/CASP2/AURKB/CDK5RAP3/BLM/ORC1/NABP1/XRCC3/CDC6/UBE2C/CENPE/E2F7/ADAM17/MTBP/TTK/TFDP1/MRE11/CDKN2B/KNTC1/CHEK1/CDC25C/CDC25A/EZH2/AIF1/RCC2/CLSPN/ZWINT/CDC25B/SOX4/CDC7/KIF14/RFWD3/GTSE1/PLK1/MUC1/SPDL1/ZWILCH/CDCA5/CDT1/PLCB1/FBXO5/ANLN	61
BP	GO:1902749	regulation of cell cycle G2/M phase transition	29/1997	102/18723	5.36068e-07	4.36299e-05	3.89668e-05	ATAD5/MRNIP/ATM/BRSK1/CDK1/DTL/DBF4B/CENPF/CDK2/CCNB1/BRCA1/AURKB/CDK5RAP3/BLM/ORC1/NABP1/CDC6/MRE11/CHEK1/CDC25C/CDC25A/RCC2/DYRK3/CLSPN/CDC25B/CDC7/KIF14/PLK1/FBXO5	29
BP	GO:2001251	negative regulation of chromosome organization	26/1997	86/18723	5.56175e-07	4.46464e-05	3.98746e-05	MAD2L1/ESPL1/TRIP13/ATM/ERCC1/NDC80/BUB1/CENPF/MCM2/BUB1B/CCNB1/AURKB/XRCC3/ACD/TTK/KNTC1/TOP2A/ZWINT/PTTG1/SRC/PLK1/PIF1/SPDL1/ZWILCH/CDT1/FBXO5	26
BP	GO:1901991	negative regulation of mitotic cell cycle phase transition	42/1997	179/18723	6.38205e-07	5.01998e-05	4.48344e-05	MAD2L1/MRNIP/TRIP13/ATM/RBL1/CTDSPL/BRSK1/CDK1/NDC80/DTL/BUB1/CENPF/BUB1B/CDK2/CCNB1/BRCA1/CASP2/AURKB/CDK5RAP3/BLM/ORC1/NABP1/XRCC3/CDC6/E2F7/TTK/MRE11/CDKN2B/KNTC1/CHEK1/EZH2/CLSPN/ZWINT/SOX4/RFWD3/GTSE1/PLK1/MUC1/SPDL1/ZWILCH/CDT1/FBXO5	42
BP	GO:0090068	positive regulation of cell cycle process	51/1997	236/18723	6.50013e-07	5.01998e-05	4.48344e-05	ATAD5/MAD2L1/EREG/DLGAP5/ESPL1/RANBP1/STXBP4/PLK4/CDK1/NDC80/DTL/DBF4B/DBF4/RACGAP1/CCNB1/AURKB/XRCC3/CDC6/UBE2C/KIF23/E2F7/ADAM17/MTBP/TFDP1/RAD51AP1/PHIP/FEN1/CDC25C/CDC25A/EZH2/AIF1/RCC2/RHNO1/DDX11/DYRK3/SFPQ/CDC25B/PLSCR1/CDC7/KIF14/KIF20B/NUP62/ECT2/CENPJ/CDCA5/CDT1/MSX1/PLCB1/MAP10/FBXO5/CHMP3	51
BP	GO:1901988	negative regulation of cell cycle phase transition	53/1997	249/18723	6.51055e-07	5.01998e-05	4.48344e-05	EME1/MAD2L1/BRIP1/MRNIP/H2AX/TRIP13/ATM/RBL1/CTDSPL/BRSK1/CDK1/NDC80/DTL/BUB1/CENPF/BUB1B/CDK2/CCNB1/BRCA1/CASP2/AURKB/CDK5RAP3/BLM/ORC1/NABP1/XRCC3/CDC6/DNA2/E2F7/MSH2/TTK/MRE11/CDKN2B/KNTC1/CHEK1/WDR76/EZH2/RHNO1/FANCD2/CLSPN/ZWINT/SOX4/RFWD3/GTSE1/PLK1/MUC1/SPDL1/TP53BP1/ZWILCH/CDT1/TIPIN/FBXO5/CDC45	53
BP	GO:0007346	regulation of mitotic cell cycle	83/1997	457/18723	8.0808e-07	6.1498e-05	5.49251e-05	EME1/FBXO43/MAD2L1/EREG/DLGAP5/ESPL1/CKS1B/MRNIP/TRIP13/ATM/RBL1/NLE1/CTDSPL/BRSK1/CDK1/NDC80/DTL/DBF4B/BUB1/CENPF/BUB1B/CDK2/SMAD3/CCNB1/BRCA1/TFAP4/CASP2/AURKB/CDK5RAP3/BLM/IQGAP1/ORC1/NABP1/XRCC3/BORA/CDC6/CDCA2/UBE2C/CENPE/E2F7/CKS2/MKI67/ADAM17/MTBP/MSH2/TTK/INTS13/TFDP1/MRE11/CDKN2B/KNTC1/PHIP/CHEK1/CDC25C/CDC25A/EZH2/MEIS2/AIF1/RCC2/FANCD2/CLSPN/ZWINT/CDC25B/SOX4/NEK2/CDC7/KIF14/PTCH1/KIF2…	83
BP	GO:0033044	regulation of chromosome organization	43/1997	187/18723	8.45927e-07	6.35529e-05	5.67604e-05	MAD2L1/DLGAP5/TACC3/ESPL1/TRIP13/ATM/ERCC1/NDC80/BUB1/CENPF/MCM2/BUB1B/RMI2/CCNB1/AXIN2/AURKB/ZNF304/DNMT1/XRCC3/CDC6/UBE2C/CENPE/ACD/TTK/MRE11/KNTC1/FEN1/TRIM28/TOP2A/PKIB/DDX11/SFPQ/ZWINT/PTTG1/NEK2/SRC/PLK1/PIF1/SPDL1/ZWILCH/CDCA5/CDT1/FBXO5	43
BP	GO:0045785	positive regulation of cell adhesion	80/1997	437/18723	9.19691e-07	6.82201e-05	6.09288e-05	FUT3/TNFSF4/CBFB/S100A10/IL1RL2/RUNX1/TNFRSF18/ATM/CCDC88B/ADA/ITGB2/CD24/LIMS1/EPO/SOX12/CYRIB/STX3/UTRN/TNFSF13B/CD44/MDK/ITGA2/SYK/SMAD3/WNT3A/ZP3/CD274/SOX2/FUT4/IQGAP1/IL18/PYCARD/RHOH/VAV1/ARL2/AGR2/UNC13D/HLA-DMB/ITGAV/JAK3/ADAM8/LILRB1/LGALS1/CCL28/ADAM19/IFT74/MAP3K8/CSF1/EDIL3/TSC1/AIF1/PCK1/TGFB2/CD86/LEF1/LILRB4/CHST4/SOX4/HRG/CARMIL1/ADAM9/BCL10/FERMT1/LGALS9/EBI3/IL4I1/PLAUR/NFKBID/…	80
BP	GO:0010389	regulation of G2/M transition of mitotic cell cycle	27/1997	94/18723	1.04805e-06	7.67695e-05	6.85644e-05	MRNIP/ATM/BRSK1/CDK1/DTL/DBF4B/CENPF/CDK2/CCNB1/BRCA1/AURKB/CDK5RAP3/BLM/ORC1/NABP1/CDC6/MRE11/CHEK1/CDC25C/CDC25A/RCC2/CLSPN/CDC25B/CDC7/KIF14/PLK1/FBXO5	27
BP	GO:0031570	DNA integrity checkpoint signaling	32/1997	123/18723	1.25521e-06	9.08089e-05	8.11033e-05	EME1/BRIP1/MRNIP/H2AX/ATM/BRSK1/CDK1/DTL/CDK2/BRCA1/CASP2/CDK5RAP3/BLM/ORC1/CDC6/DNA2/MSH2/MRE11/CHEK1/WDR76/RHNO1/FANCD2/CLSPN/SOX4/RFWD3/GTSE1/PLK1/MUC1/TP53BP1/CDT1/TIPIN/CDC45	32
BP	GO:1902969	mitotic DNA replication	9/1997	14/18723	2.13178e-06	0.000152345	0.000136062	RAD51/MCM2/MCM4/MCM6/GINS3/POLA1/GINS1/MCM3/CDC45	9
BP	GO:0045787	positive regulation of cell cycle	61/1997	313/18723	2.25557e-06	0.000159249	0.000142228	RPS15A/ATAD5/MAD2L1/EREG/DLGAP5/ESPL1/RANBP1/CKS1B/TRIM32/PSRC1/STXBP4/PLK4/CDK1/NDC80/DTL/DBF4B/DBF4/RACGAP1/CCNB1/AURKB/CDK5R1/XRCC3/CDC6/UBE2C/KIF23/E2F7/CKS2/ADAM17/MTBP/TFDP1/RAD51AP1/PHIP/CHEK1/FEN1/CDC25C/CDC25A/EZH2/MEIS2/AIF1/RCC2/TGFB2/RHNO1/DDX11/DYRK3/SFPQ/CDC25B/PLSCR1/CDC7/KIF14/KIF20B/SRC/NUP62/ECT2/CENPJ/CDCA5/CDT1/MSX1/PLCB1/MAP10/FBXO5/CHMP3	61
BP	GO:0010639	negative regulation of organelle organization	66/1997	348/18723	2.35781e-06	0.000164486	0.000146905	FBXO43/PFN4/TBC1D4/MAD2L1/CCP110/ESPL1/CCNF/EML2/TRIP13/ATM/CAMSAP2/KAT2A/PPARGC1A/ERCC1/NDC80/CYRIB/BUB1/CENPF/STMN1/CENATAC/MCM2/BUB1B/CCNB1/BRCA1/FEZ2/TRIM54/TMSB10/AURKB/MAPRE1/XRCC3/NOL3/TSPO/CKAP2/ACD/IQANK1/MTBP/TPX2/TTK/ANKRD27/MAP2/PFN2/KNTC1/CHEK1/CAPG/TOP2A/ZWINT/NBDY/PTTG1/CARMIL1/ARHGEF2/TMSB4X/CEP97/AVIL/SRC/ODF2L/LIF/PLK1/PIF1/MDM1/SPDL1/PRKCD/ZWILCH/PPP1R9A/CDT1/FBXO5/CORO1A	66
BP	GO:0071459	protein localization to chromosome, centromeric region	12/1997	25/18723	2.88184e-06	0.000198678	0.000177443	CENPA/CDK1/NDC80/BUB1B/AURKB/MTBP/TTK/KNTC1/RCC2/SPDL1/ZWILCH/CDT1	12
BP	GO:0045930	negative regulation of mitotic cell cycle	49/1997	235/18723	3.14349e-06	0.000214196	0.000191303	EME1/MAD2L1/MRNIP/TRIP13/ATM/RBL1/NLE1/CTDSPL/BRSK1/CDK1/NDC80/DTL/BUB1/CENPF/BUB1B/CDK2/SMAD3/CCNB1/BRCA1/CASP2/AURKB/CDK5RAP3/BLM/ORC1/NABP1/XRCC3/CDC6/E2F7/MTBP/MSH2/TTK/MRE11/CDKN2B/KNTC1/CHEK1/EZH2/FANCD2/CLSPN/ZWINT/SOX4/RFWD3/GTSE1/PLK1/MUC1/SPDL1/ZWILCH/CDT1/TIPIN/FBXO5	49
BP	GO:0042770	signal transduction in response to DNA damage	39/1997	172/18723	3.86458e-06	0.000260304	0.000232483	EME1/SPRED1/BRIP1/MRNIP/H2AX/ATM/BRSK1/CDK1/DTL/CD44/CDK2/BRCA1/TFAP4/FOXM1/CASP2/CDK5RAP3/BLM/ZNF385A/E2F7/EEF1E1/MSH2/MRE11/KDM1A/CHEK1/WDR76/RHNO1/FANCD2/DYRK3/CLSPN/SOX4/RFWD3/GTSE1/PLK1/MUC1/TP53BP1/TIPIN/MSX1/PMAIP1/KMT5A	39
BP	GO:1903039	positive regulation of leukocyte cell-cell adhesion	49/1997	239/18723	5.15696e-06	0.000343407	0.000306703	TNFSF4/CBFB/IL1RL2/RUNX1/CCDC88B/ADA/ITGB2/CD24/EPO/SOX12/CYRIB/TNFSF13B/CD44/MDK/SYK/ZP3/CD274/FUT4/IL18/PYCARD/RHOH/VAV1/HLA-DMB/JAK3/ADAM8/LILRB1/LGALS1/MAP3K8/AIF1/PCK1/CD86/LEF1/LILRB4/CHST4/SOX4/BCL10/LGALS9/EBI3/IL4I1/NFKBID/SRC/CD47/HAVCR2/NCKAP1L/IL27RA/SLC7A1/NFKBIZ/CORO1A/CD55	49
BP	GO:0045786	negative regulation of cell cycle	70/1997	385/18723	5.54418e-06	0.000365044	0.000326028	EME1/FBXO43/MAD2L1/CCP110/BRIP1/ESPL1/CCNF/MRNIP/H2AX/TRIP13/ATM/RBL1/NLE1/CTDSPL/KAT2A/BRSK1/CDK1/NDC80/DTL/BUB1/CENPF/CENATAC/BUB1B/CDK2/SMAD3/CCNB1/BRCA1/TFAP4/CASP2/AURKB/CDK5RAP3/BLM/ORC1/NABP1/XRCC3/CDC6/DNA2/E2F7/MTBP/MSH2/TTK/LILRB1/MRE11/CDKN2B/KNTC1/CHEK1/WDR76/EZH2/RHNO1/FANCD2/CLSPN/ZWINT/PTTG1/SOX4/NEK2/RFWD3/GTSE1/LIF/PLK1/MUC1/MDM1/SPDL1/TP53BP1/CDKN2A/CDKN2C/ZWILCH/CDT1/TIPIN/FBXO…	70
BP	GO:0044774	mitotic DNA integrity checkpoint signaling	24/1997	85/18723	5.69135e-06	0.00037057	0.000330963	EME1/MRNIP/ATM/BRSK1/CDK1/DTL/CDK2/BRCA1/CASP2/CDK5RAP3/BLM/ORC1/CDC6/MSH2/MRE11/CHEK1/FANCD2/CLSPN/SOX4/RFWD3/GTSE1/PLK1/MUC1/TIPIN	24
BP	GO:1903037	regulation of leukocyte cell-cell adhesion	63/1997	336/18723	5.83251e-06	0.000371586	0.000331871	TNFSF4/IL20RB/CBFB/IL1RL2/RUNX1/CCDC88B/ZDHHC21/ADA/ITGB2/CD24/EPO/SOX12/CYRIB/LAG3/TNFSF13B/CD44/MDK/SYK/TWSG1/ZP3/CD274/FUT4/IL18/LGALS3/PYCARD/RHOH/VAV1/HLA-DMB/JAK3/ADAM8/FOXJ1/LILRB1/LGALS1/CCL28/CTLA4/GLMN/LAPTM5/MAP3K8/DLG5/AIF1/PCK1/CD86/LEF1/LILRB4/TNFAIP8L2/PELI1/CHST4/SOX4/BCL10/LGALS9/EBI3/IL4I1/NFKBID/SRC/CD47/HAVCR2/NCKAP1L/IL27RA/SLC7A1/NFKBIZ/TNFRSF21/CORO1A/CD55	63
BP	GO:0050863	regulation of T cell activation	62/1997	329/18723	5.83377e-06	0.000371586	0.000331871	TNFSF4/IL20RB/CBFB/IL1RL2/RUNX1/CCDC88B/ADA/KAT2A/CD24/CYP26B1/EPO/SOX12/CYRIB/LAG3/TNFSF13B/MDK/SYK/TWSG1/ZP3/CD274/CGAS/RAC2/IL18/LGALS3/PYCARD/RHOH/VAV1/HLA-DMB/JAK3/ADAM8/FOXJ1/LILRB1/LGALS1/CTLA4/GLMN/LAPTM5/MAP3K8/DLG5/AIF1/PCK1/CD86/LEF1/LILRB4/TNFAIP8L2/PELI1/SOX4/BCL10/LGALS9/EBI3/IL4I1/FANCA/NFKBID/SRC/CD47/HAVCR2/NCKAP1L/IL27RA/SLC7A1/NFKBIZ/TNFRSF21/CORO1A/CD55	62
BP	GO:0001819	positive regulation of cytokine production	81/1997	467/18723	6.84624e-06	0.000428247	0.000382476	LTB/FGR/EREG/IFI16/TNFSF4/TRIM32/POU2AF1/IL20RB/RAB7B/TRIM6/MNDA/S100A13/IL1RL2/RUNX1/CCDC88B/EPHB2/KAT2A/CYRIB/SLC11A1/NLRC4/MDK/CASP8/CASP1/LY96/SYK/SMAD3/WNT3A/TRIM16/BRCA1/ZP3/CD274/PANX2/CGAS/C3AR1/CYBB/MMP12/IL18/HMGB2/PYCARD/NOX1/ZNF580/TYROBP/ADAM17/ADAM8/POLR3D/TLR5/LILRB1/CLEC7A/HPSE/GLMN/LAPTM5/NFAM1/AIF1/CD86/CD58/HSPA1B/PTGER4/INAVA/PELI1/HDAC2/HIF1A/ARHGEF2/BCL10/TLR2/FERMT1/LGALS9/…	81
BP	GO:0034501	protein localization to kinetochore	10/1997	19/18723	6.94257e-06	0.000428247	0.000382476	CDK1/NDC80/AURKB/MTBP/TTK/KNTC1/RCC2/SPDL1/ZWILCH/CDT1	10
BP	GO:1903083	protein localization to condensed chromosome	10/1997	19/18723	6.94257e-06	0.000428247	0.000382476	CDK1/NDC80/AURKB/MTBP/TTK/KNTC1/RCC2/SPDL1/ZWILCH/CDT1	10
BP	GO:0043281	regulation of cysteine-type endopeptidase activity involved in apoptotic process	44/1997	209/18723	7.57158e-06	0.000462182	0.000412784	WDR35/S100A9/MMP9/PDCD2/EGLN3/MICAL1/NLE1/TNFAIP8/NLRC4/CD44/CASP8/CASP1/SYK/SMAD3/BCL2L12/WNT3A/SOX2/TFAP4/CASP2/NOL3/CASP8AP2/PYCARD/ST20/S100A8/BIRC7/SFN/CLEC7A/PRR7/PDCD5/LAPTM5/MT3/XDH/SENP1/BIRC5/BCL10/LAMP3/LGALS9/PLAUR/SRC/IFT57/ROBO1/PMAIP1/TNFSF15/NLRP1	44
BP	GO:0050870	positive regulation of T cell activation	45/1997	216/18723	7.98452e-06	0.000482364	0.000430809	TNFSF4/CBFB/IL1RL2/RUNX1/CCDC88B/ADA/CD24/EPO/SOX12/CYRIB/TNFSF13B/MDK/SYK/ZP3/CD274/IL18/PYCARD/RHOH/VAV1/HLA-DMB/JAK3/ADAM8/LILRB1/LGALS1/MAP3K8/AIF1/PCK1/CD86/LEF1/LILRB4/SOX4/BCL10/LGALS9/EBI3/IL4I1/NFKBID/SRC/CD47/HAVCR2/NCKAP1L/IL27RA/SLC7A1/NFKBIZ/CORO1A/CD55	45
BP	GO:0098534	centriole assembly	16/1997	45/18723	8.32445e-06	0.000493585	0.00044083	STIL/CCP110/CEP135/PLK4/KAT2A/CDK2/BRCA1/SASS6/KIAA0753/ALMS1/WDR62/E2F4/NUP62/MDM1/CENPJ/RTTN	16
BP	GO:0044782	cilium organization	67/1997	368/18723	8.33872e-06	0.000493585	0.00044083	IFT172/CCP110/WDR35/FBF1/CEP135/IFT52/PLK4/ARMC9/KCTD17/CEP131/CFAP53/CEP19/STK36/TTC26/CROCC/SEPTIN2/IFT140/ASAP1/CEP89/B9D2/TMEM237/CCDC88A/MAPRE1/TMEM216/CCDC113/GORAB/TTLL1/CEP162/TTLL3/IFT80/TTC36/TTC30A/MACIR/IQCG/FOXJ1/ALPK1/BBS12/FNBP1L/ODF2/ATAT1/IFT74/DZIP1/BBS5/CEP164/WWTR1/RABL2B/PTPDC1/MKS1/DZIP1L/BBS7/AHI1/RFX2/CEP97/TCTN2/SPAG16/AVIL/ODF2L/E2F4/DYNC2I2/IFT57/SCLT1/CENPJ/RTTN/OFD1/I…	67
BP	GO:0007099	centriole replication	15/1997	41/18723	1.06496e-05	0.000624066	0.000557366	STIL/CCP110/CEP135/PLK4/KAT2A/CDK2/BRCA1/SASS6/KIAA0753/ALMS1/WDR62/NUP62/MDM1/CENPJ/RTTN	15
BP	GO:0051225	spindle assembly	29/1997	117/18723	1.08419e-05	0.000629047	0.000561815	MYBL2/KIF11/HAUS1/HAUS8/RACGAP1/KIF2A/CCNB2/AURKB/KIFC1/MAPRE1/KIF23/TPX2/KIF15/GOLGA2P5/ASPM/HAUS5/MZT1/GOLGA8B/HSPA1B/GOLGA8A/NEK2/CEP97/KIF4A/PLK1/INCENP/CDC20/MAP10/FBXO5/HAUS6	29
BP	GO:0060271	cilium assembly	62/1997	337/18723	1.2788e-05	0.000734681	0.000656158	IFT172/CCP110/WDR35/FBF1/CEP135/IFT52/PLK4/ARMC9/KCTD17/CEP131/CFAP53/CEP19/STK36/TTC26/CROCC/SEPTIN2/IFT140/ASAP1/CEP89/B9D2/TMEM237/CCDC88A/MAPRE1/TMEM216/CCDC113/GORAB/TTLL1/CEP162/TTLL3/IFT80/TTC36/MACIR/IQCG/FOXJ1/ALPK1/FNBP1L/ATAT1/IFT74/DZIP1/BBS5/CEP164/WWTR1/RABL2B/PTPDC1/MKS1/DZIP1L/BBS7/AHI1/RFX2/CEP97/TCTN2/SPAG16/AVIL/ODF2L/E2F4/DYNC2I2/IFT57/SCLT1/CENPJ/OFD1/IQCB1/ARL6	62
BP	GO:0032944	regulation of mononuclear cell proliferation	46/1997	227/18723	1.35814e-05	0.00077269	0.000690105	TNFSF4/IL20RB/MNDA/ATM/CCDC88B/ADA/EPHB2/CD24/EPO/SLC39A10/BTK/TNFSF13B/SYK/WNT3A/TWSG1/ZP3/CD274/CD38/RAC2/IL18/LGALS3/PYCARD/TYROBP/HLA-DMB/JAK3/FOXJ1/LILRB1/CLCF1/CTLA4/GLMN/CSF1/DLG5/AIF1/CD86/LILRB4/PELI1/LGALS9/EBI3/IL4I1/HAVCR2/NCKAP1L/IL27RA/SLC7A1/TNFRSF21/CORO1A/CD55	46
BP	GO:0000018	regulation of DNA recombination	27/1997	107/18723	1.51945e-05	0.000856152	0.000764647	EXOSC3/TNFSF4/PARPBP/MRNIP/RAD51/ALYREF/RMI2/WRAP53/BLM/FIGNL1/RADX/CGAS/MSH2/MRE11/KDM1A/SMARCAD1/CLCF1/POLQ/RAD51AP1/CHEK1/NSD2/TP53BP1/IL27RA/H1-4/KPNA2/SHLD1/SHLD3	27
BP	GO:2000116	regulation of cysteine-type endopeptidase activity	47/1997	235/18723	1.5753e-05	0.000879169	0.000785204	IFI16/WDR35/S100A9/MMP9/PDCD2/EGLN3/MICAL1/NLE1/CYFIP2/TNFAIP8/NLRC4/CD44/CASP8/CASP1/SYK/SMAD3/BCL2L12/WNT3A/ASPH/SOX2/TFAP4/CASP2/NOL3/CASP8AP2/PYCARD/ST20/S100A8/BIRC7/SFN/CLEC7A/PRR7/PDCD5/LAPTM5/MT3/XDH/SENP1/BIRC5/BCL10/LAMP3/LGALS9/PLAUR/SRC/IFT57/ROBO1/PMAIP1/TNFSF15/NLRP1	47
BP	GO:0022407	regulation of cell-cell adhesion	77/1997	448/18723	1.59546e-05	0.000882017	0.000787747	FUT3/JAG1/TNFSF4/IL20RB/CBFB/ZDHHC2/IL1RL2/RUNX1/CCDC88B/ZDHHC21/ADA/ITGB2/FERMT3/CD24/EPO/SOX12/CYRIB/LAG3/SPI1/TNFSF13B/CD44/MDK/SYK/WNT3A/TWSG1/MDGA1/ZP3/CD274/SOX2/FUT4/IL18/LGALS3/PYCARD/RHOH/VAV1/HLA-DMB/JAK3/ADAM8/FOXJ1/LILRB1/LGALS1/CCL28/ADAM19/CTLA4/GLMN/LAPTM5/MAP3K8/DLG5/AIF1/PCK1/CD86/LEF1/LILRB4/TNFAIP8L2/PELI1/CHST4/SOX4/BCL10/LGALS9/EBI3/IL4I1/PLAUR/NFKBID/SRC/CD47/HAVCR2/NCKAP1L/…	77
BP	GO:0022409	positive regulation of cell-cell adhesion	54/1997	284/18723	1.75286e-05	0.000959977	0.000857374	FUT3/TNFSF4/CBFB/IL1RL2/RUNX1/CCDC88B/ADA/ITGB2/CD24/EPO/SOX12/CYRIB/TNFSF13B/CD44/MDK/SYK/WNT3A/ZP3/CD274/SOX2/FUT4/IL18/PYCARD/RHOH/VAV1/HLA-DMB/JAK3/ADAM8/LILRB1/LGALS1/ADAM19/MAP3K8/AIF1/PCK1/CD86/LEF1/LILRB4/CHST4/SOX4/BCL10/LGALS9/EBI3/IL4I1/PLAUR/NFKBID/SRC/CD47/HAVCR2/NCKAP1L/IL27RA/SLC7A1/NFKBIZ/CORO1A/CD55	54
BP	GO:0007076	mitotic chromosome condensation	9/1997	17/18723	1.91873e-05	0.00104109	0.000929817	SMC4/NCAPG/NCAPD2/SMC2/NCAPH/PLK1/NCAPD3/CDCA5/KMT5A	9
BP	GO:0002275	myeloid cell activation involved in immune response	24/1997	91/18723	2.01921e-05	0.00108556	0.000969531	FGR/CBL/CD177/S100A13/LAT2/ITGB2/DNASE1L3/BTK/SPI1/SYK/CHGA/RAC2/DNASE1/PYCARD/TYROBP/UNC13D/CPLX2/MILR1/ITGAM/LGALS9/TREM2/FCER1G/HAVCR2/PIK3CD	24
BP	GO:0050670	regulation of lymphocyte proliferation	45/1997	225/18723	2.36473e-05	0.00125975	0.00112511	TNFSF4/IL20RB/MNDA/ATM/CCDC88B/ADA/EPHB2/CD24/EPO/SLC39A10/BTK/TNFSF13B/SYK/WNT3A/TWSG1/ZP3/CD274/CD38/RAC2/IL18/LGALS3/PYCARD/TYROBP/HLA-DMB/JAK3/FOXJ1/LILRB1/CLCF1/CTLA4/GLMN/DLG5/AIF1/CD86/LILRB4/PELI1/LGALS9/EBI3/IL4I1/HAVCR2/NCKAP1L/IL27RA/SLC7A1/TNFRSF21/CORO1A/CD55	45
BP	GO:0036297	interstrand cross-link repair	14/1997	39/18723	2.68454e-05	0.00140762	0.00125718	DCLRE1B/RAD51/MCM8/ERCC1/HROB/FAAP24/XRCC3/RAD51AP1/FANCE/FANCD2/DCLRE1C/FANCA/RFWD3/NEIL3	14
BP	GO:0044773	mitotic DNA damage checkpoint signaling	22/1997	81/18723	2.69034e-05	0.00140762	0.00125718	EME1/MRNIP/ATM/BRSK1/CDK1/DTL/CDK2/BRCA1/CASP2/CDK5RAP3/BLM/MSH2/MRE11/CHEK1/FANCD2/CLSPN/SOX4/RFWD3/GTSE1/PLK1/MUC1/TIPIN	22
BP	GO:1902751	positive regulation of cell cycle G2/M phase transition	12/1997	30/18723	2.87856e-05	0.00149278	0.00133323	ATAD5/CDK1/DTL/DBF4B/CCNB1/CDC25C/CDC25A/RCC2/DYRK3/CDC25B/CDC7/FBXO5	12
BP	GO:0045132	meiotic chromosome segregation	24/1997	93/18723	2.98272e-05	0.00153322	0.00136935	EME1/SMC4/BRIP1/ESPL1/TRIP13/SYCE1L/RMI1/PSMC3IP/BUB1/BUB1B/CENPS/NDC1/NUF2/P3H4/TTK/MRE11/SMC2/SGO1/TOP2A/FANCD2/MAEL/PTTG1/PLK1/SGO2	24
BP	GO:0002283	neutrophil activation involved in immune response	9/1997	18/18723	3.47374e-05	0.0017701	0.00158091	CD177/ITGB2/DNASE1L3/SPI1/SYK/DNASE1/TYROBP/ITGAM/FCER1G	9
BP	GO:0022616	DNA strand elongation	10/1997	22/18723	3.59434e-05	0.00180565	0.00161266	MCM7/DCLRE1B/RFC4/RFC3/DNA2/MRE11/MCM4/POLA1/GINS1/MCM3	10
BP	GO:0000079	regulation of cyclin-dependent protein serine/threonine kinase activity	24/1997	94/18723	3.60513e-05	0.00180565	0.00161266	CCNF/CKS1B/PSRC1/CDKN3/CCNG2/CCNB1/TFAP4/CCNB2/CDK5RAP3/BLM/CDK5R1/CDC6/CCNJ/CKS2/ADAM17/SFN/CDKN2B/CDC25C/CDC25A/SRC/PLK1/PKMYT1/CDKN2A/CDKN2C	24
BP	GO:0070663	regulation of leukocyte proliferation	47/1997	245/18723	4.75087e-05	0.00235933	0.00210717	TNFSF4/IL20RB/MNDA/ATM/CCDC88B/ADA/EPHB2/CD24/EPO/SLC39A10/BTK/TNFSF13B/KITLG/SYK/WNT3A/TWSG1/ZP3/CD274/CD38/RAC2/IL18/LGALS3/PYCARD/TYROBP/HLA-DMB/JAK3/FOXJ1/LILRB1/CLCF1/CTLA4/GLMN/CSF1/DLG5/AIF1/CD86/LILRB4/PELI1/LGALS9/EBI3/IL4I1/HAVCR2/NCKAP1L/IL27RA/SLC7A1/TNFRSF21/CORO1A/CD55	47
BP	GO:0044818	mitotic G2/M transition checkpoint	15/1997	46/18723	5.12864e-05	0.00250449	0.00223681	MRNIP/ATM/BRSK1/CDK1/DTL/BRCA1/CDK5RAP3/BLM/ORC1/NABP1/CDC6/MRE11/CHEK1/CLSPN/PLK1	15
BP	GO:0090329	regulation of DNA-dependent DNA replication	15/1997	46/18723	5.12864e-05	0.00250449	0.00223681	CIZ1/DSCC1/DBF4B/RFC4/DBF4/BLM/RFC3/E2F7/CDC7/POLG2/METTL4/CHTF18/CDT1/TIPIN/FBXO5	15
BP	GO:0006268	DNA unwinding involved in DNA replication	8/1997	15/18723	5.32934e-05	0.00255983	0.00228624	MCM7/HMGA1/RAD51/MCM2/BLM/MCM4/MCM6/RECQL4	8
BP	GO:0006271	DNA strand elongation involved in DNA replication	8/1997	15/18723	5.32934e-05	0.00255983	0.00228624	MCM7/RFC4/RFC3/DNA2/MCM4/POLA1/GINS1/MCM3	8
BP	GO:0043299	leukocyte degranulation	20/1997	73/18723	5.38066e-05	0.00256347	0.00228948	FGR/CBL/CD177/S100A13/LAT2/ITGB2/BTK/SPI1/HCK/SYK/CHGA/RAC2/UNC13D/CPLX2/MILR1/ITGAM/LGALS9/NCKAP1L/PIK3CD/CORO1A	20
BP	GO:2001020	regulation of response to DNA damage stimulus	43/1997	219/18723	5.58942e-05	0.00264145	0.00235913	SPRED1/TRIM32/PARPBP/MRNIP/H2AX/RAD51/ATM/ERCC1/AUNIP/RMI2/CD44/IER3/WRAP53/AXIN2/BRCA1/FOXM1/FIGNL1/RADX/CGAS/ZNF385A/EEF1E1/NPAS2/KDM1A/POLQ/RAD51AP1/CHEK1/TRIM28/USP1/WDR76/DDX11/NSD2/DYRK3/RFWD3/MUC1/TP53BP1/PRKCD/SHLD1/MSX1/SHLD3/PMAIP1/KMT5A/FBXO5/DDIAS	43
BP	GO:0019373	epoxygenase P450 pathway	9/1997	19/18723	5.97528e-05	0.00279185	0.00249346	CYP4F2/CYP2A13/CYP2S1/CYP2A7/CYP2C8/CYP4A11/CYP2A6/CYP2B6/CYP2C9	9
BP	GO:0000077	DNA damage checkpoint signaling	27/1997	115/18723	6.00295e-05	0.00279185	0.00249346	EME1/BRIP1/MRNIP/H2AX/ATM/BRSK1/CDK1/DTL/CDK2/BRCA1/CASP2/CDK5RAP3/BLM/MSH2/MRE11/CHEK1/WDR76/RHNO1/FANCD2/CLSPN/SOX4/RFWD3/GTSE1/PLK1/MUC1/TP53BP1/TIPIN	27
BP	GO:0002285	lymphocyte activation involved in immune response	39/1997	194/18723	7.1362e-05	0.00329277	0.00294084	EXOSC3/TNFSF4/POU2AF1/ADA/ERCC1/SLC11A1/SPI1/MDK/EXO1/IL18/RELB/SEMA4A/LGALS3/UNC13D/HLA-DMB/JAK3/MSH2/LILRB1/LGALS1/CLCF1/TSC1/PCK1/NSD2/CD86/LEF1/PTGER4/LGALS9/NFKBID/LFNG/FCER1G/HAVCR2/NCKAP1L/TP53BP1/IL27RA/NFKBIZ/SHLD1/SHLD3/CORO1A/ATP7A	39
BP	GO:2001056	positive regulation of cysteine-type endopeptidase activity	32/1997	148/18723	7.37593e-05	0.00334953	0.00299153	IFI16/WDR35/S100A9/PDCD2/EGLN3/CYFIP2/NLRC4/CASP8/CASP1/SYK/SMAD3/WNT3A/ASPH/TFAP4/CASP2/CASP8AP2/PYCARD/ST20/S100A8/CLEC7A/PRR7/PDCD5/LAPTM5/XDH/SENP1/BCL10/LGALS9/IFT57/ROBO1/PMAIP1/TNFSF15/NLRP1	32
BP	GO:0034502	protein localization to chromosome	23/1997	92/18723	7.40415e-05	0.00334953	0.00299153	CENPA/MRNIP/MCM8/CDK1/NDC80/SPI1/BUB1B/WRAP53/AURKB/ACD/MTBP/MSH2/TTK/ESR1/KNTC1/XRCC4/EZH2/RCC2/PLK1/SPDL1/ZWILCH/CDCA5/CDT1	23
BP	GO:1904029	regulation of cyclin-dependent protein kinase activity	24/1997	98/18723	7.43069e-05	0.00334953	0.00299153	CCNF/CKS1B/PSRC1/CDKN3/CCNG2/CCNB1/TFAP4/CCNB2/CDK5RAP3/BLM/CDK5R1/CDC6/CCNJ/CKS2/ADAM17/SFN/CDKN2B/CDC25C/CDC25A/SRC/PLK1/PKMYT1/CDKN2A/CDKN2C	24
BP	GO:0043280	positive regulation of cysteine-type endopeptidase activity involved in apoptotic process	29/1997	129/18723	7.57457e-05	0.00337888	0.00301775	WDR35/S100A9/PDCD2/EGLN3/NLRC4/CASP8/CASP1/SYK/SMAD3/WNT3A/TFAP4/CASP2/CASP8AP2/PYCARD/ST20/S100A8/CLEC7A/PRR7/PDCD5/LAPTM5/XDH/SENP1/BCL10/LGALS9/IFT57/ROBO1/PMAIP1/TNFSF15/NLRP1	29
BP	GO:0070192	chromosome organization involved in meiotic cell cycle	19/1997	69/18723	7.61113e-05	0.00337888	0.00301775	SMC4/BRIP1/TRIP13/RAD51/SYCE1L/PSMC3IP/BUB1/BUB1B/NDC1/P3H4/NCAPD2/MRE11/SMC2/SGO1/FANCD2/MAEL/INCENP/NCAPD3/SGO2	19
BP	GO:0010569	regulation of double-strand break repair via homologous recombination	15/1997	48/18723	8.91741e-05	0.00392902	0.00350909	PARPBP/MRNIP/RAD51/RMI2/WRAP53/FIGNL1/RADX/CGAS/KDM1A/POLQ/RAD51AP1/CHEK1/TP53BP1/SHLD1/SHLD3	15
BP	GO:0042110	T cell activation	79/1997	487/18723	9.60858e-05	0.00420196	0.00375286	TNFSF4/IL20RB/CBFB/IL1RL2/RUNX1/CCDC88B/ADA/KAT2A/CD24/CYP26B1/EPO/SOX12/CYRIB/SLC11A1/LAG3/SPI1/TNFSF13B/CD44/MDK/CASP8/SYK/SMAD3/TWSG1/ZP3/CD274/CGAS/RAC2/IL18/RELB/SEMA4A/LGALS3/PYCARD/RHOH/VAV1/HLA-DMB/ADAM17/JAK3/ADAM8/FOXJ1/LILRB1/CLEC7A/LGALS1/CTLA4/PRR7/FZD7/GLMN/LAPTM5/MAP3K8/TSC1/DLG5/AIF1/PCK1/CD86/LEF1/LILRB4/TNFAIP8L2/PTGER4/PELI1/SOX4/BCL10/LGALS9/EBI3/IL4I1/FANCA/NFKBID/SRC/LFNG/FC…	79
BP	GO:0002821	positive regulation of adaptive immune response	26/1997	112/18723	9.96449e-05	0.00432533	0.00386304	EXOSC3/TNFSF4/ADA/CYRIB/SLC11A1/BTK/TNFSF13B/ZP3/CD274/IL18/PYCARD/MSH2/CLEC7A/CLCF1/HPX/NSD2/STX7/MAP3K7/NFKBID/TREM2/TP53BP1/IL27RA/NFKBIZ/SHLD1/SHLD3/CD55	26
BP	GO:0051302	regulation of cell division	36/1997	177/18723	0.000103761	0.00447089	0.00399304	NAP1L2/EREG/CCP110/RBL1/PLK4/SMYD5/GIT1/POU5F1/MDK/RACGAP1/AURKB/FGF2/BLM/PDGFC/EVI2B/CDC6/KIF23/E2F7/SFN/ORC6/KIF20A/ASPM/MLLT3/KIF18B/TGFB2/CDC25B/KIF14/PTCH1/KIF20B/NUP62/PLK1/ECT2/INCENP/MAP10/ITGB1BP1/CHMP3	36
BP	GO:0002697	regulation of immune effector process	59/1997	339/18723	0.00010539	0.00450793	0.00402613	FGR/EXOSC3/RPS19/TNFSF4/IL20RB/TRIM6/CD177/ITGB2/EPHB2/DNASE1L3/CYRIB/BTK/LAG3/SPI1/SYK/ZP3/CGAS/RAC2/IL18/LGALS3/DNASE1/VAV1/NCF1/TYROBP/UNC13D/HLA-DMB/JAK3/MSH2/FOXJ1/LILRB1/CLEC7A/CLCF1/ITGAM/LAPTM5/PCK1/TGFB2/HPX/NSD2/CD86/LILRB4/INAVA/STX7/BCL10/LGALS9/IL4I1/MAP3K7/NFKBID/TREM2/SLC7A5/CD47/HAVCR2/NCKAP1L/TP53BP1/IL27RA/SLAMF8/NFKBIZ/SHLD1/SHLD3/CD55	59
BP	GO:0015711	organic anion transport	61/1997	354/18723	0.000108457	0.00460551	0.00411327	PLEKHA8/RGS2/SLC27A5/SLC4A7/ADORA1/SLC6A9/CA4/SLC2A6/SLC16A7/SLC38A5/SLC44A4/SLC7A6/MFSD10/PLEKHA8P1/SLC10A1/CYB5R2/CYP7A1/NMB/CYP4F2/SLC11A1/ABCC1/SLC51A/SLC10A3/SLC36A1/SYK/SLC1A3/SLC25A24/SLC51B/SLC26A2/SLC52A3/MFSD2A/SLC4A11/PTGES/MAP2K6/SLC16A3/SLC38A1/SLC6A6/SLC22A10/ABCC5/SLC38A6/CYP4A11/SLC22A7/SLC7A7/ASIC3/SLC1A5/SLC52A2/SLCO2B1/CYB5RL/SLC7A8/SLC7A11/SLC16A6/SLC2A1/SLCO1B1/APBA1/SLC25A12…	61
BP	GO:0032946	positive regulation of mononuclear cell proliferation	30/1997	138/18723	0.000110071	0.00464039	0.00414442	TNFSF4/CCDC88B/ADA/EPHB2/CD24/EPO/SLC39A10/TNFSF13B/SYK/WNT3A/ZP3/CD274/CD38/IL18/PYCARD/HLA-DMB/JAK3/CLCF1/CSF1/AIF1/CD86/PELI1/LGALS9/EBI3/HAVCR2/NCKAP1L/IL27RA/SLC7A1/CORO1A/CD55	30
BP	GO:0042129	regulation of T cell proliferation	35/1997	171/18723	0.000112721	0.00471816	0.00421388	TNFSF4/IL20RB/CCDC88B/CD24/EPO/TNFSF13B/SYK/TWSG1/ZP3/CD274/RAC2/IL18/LGALS3/PYCARD/HLA-DMB/JAK3/FOXJ1/LILRB1/CTLA4/GLMN/DLG5/AIF1/CD86/LILRB4/PELI1/LGALS9/EBI3/IL4I1/HAVCR2/NCKAP1L/IL27RA/SLC7A1/TNFRSF21/CORO1A/CD55	35
BP	GO:0072175	epithelial tube formation	29/1997	132/18723	0.00011685	0.00485631	0.00433727	IFT172/STIL/FZD6/IFT52/SALL4/HESX1/KAT2A/SOX9/LMO4/TRIM71/CTHRC1/VASP/FGF2/GDF7/MTHFD1L/GLMN/FZD2/TSC1/TGFB2/MKS1/SOX4/HIF1A/BCL10/PTCH1/KIF20B/PAX8/IFT57/TEAD2/PIK3CD	29
BP	GO:0002824	positive regulation of adaptive immune response based on somatic recombination of immune receptors built from immunoglobulin superfamily domains	25/1997	107/18723	0.000120444	0.00493569	0.00440817	EXOSC3/TNFSF4/ADA/CYRIB/SLC11A1/BTK/TNFSF13B/ZP3/CD274/IL18/MSH2/CLEC7A/CLCF1/HPX/NSD2/STX7/MAP3K7/NFKBID/TREM2/TP53BP1/IL27RA/NFKBIZ/SHLD1/SHLD3/CD55	25
BP	GO:0006275	regulation of DNA replication	25/1997	107/18723	0.000120444	0.00493569	0.00440817	ATAD5/EREG/CIZ1/DSCC1/CDK1/DBF4B/RFC4/DBF4/OBI1/CCDC88A/BLM/S100A11/CDC6/RFC3/DNA2/TTF1/E2F7/USP37/CDC7/POLG2/METTL4/CHTF18/CDT1/TIPIN/FBXO5	25
BP	GO:0007095	mitotic G2 DNA damage checkpoint signaling	12/1997	34/18723	0.000121546	0.00494626	0.00441761	MRNIP/ATM/BRSK1/CDK1/DTL/BRCA1/CDK5RAP3/BLM/MRE11/CHEK1/CLSPN/PLK1	12
BP	GO:0042554	superoxide anion generation	14/1997	44/18723	0.000122483	0.00495002	0.00442096	NCF2/CD177/ITGB2/SYK/CYBB/NCF1/NOX1/TYROBP/DUOX1/NCF4/CLEC7A/ITGAM/PRKCD/NCF1C	14
BP	GO:0001841	neural tube formation	24/1997	102/18723	0.000145419	0.00583668	0.00521286	IFT172/STIL/FZD6/IFT52/SALL4/KAT2A/LMO4/TRIM71/CTHRC1/VASP/GDF7/MTHFD1L/GLMN/FZD2/TSC1/TGFB2/MKS1/SOX4/HIF1A/BCL10/PTCH1/KIF20B/IFT57/TEAD2	24
BP	GO:0007080	mitotic metaphase plate congression	15/1997	50/18723	0.000149462	0.00595815	0.00532134	PSRC1/NDC80/CCNB1/AURKB/NUF2/KIFC1/CDCA8/CENPE/KIF18A/KIF14/NUP62/KIF2C/SPDL1/CDCA5/CDT1	15
BP	GO:0010824	regulation of centrosome duplication	14/1997	45/18723	0.000160495	0.00635473	0.00567554	STIL/CCNF/PLK4/KAT2A/CEP131/CENATAC/BRCA1/XRCC3/ALMS1/NUP62/MDM1/CENPJ/CHORDC1/CHMP3	14
BP	GO:0008608	attachment of spindle microtubules to kinetochore	12/1997	35/18723	0.000167128	0.00653357	0.00583526	NDC80/RACGAP1/CCNB1/AURKB/NUF2/CENPE/SGO1/RCC2/NEK2/KIF2C/ECT2/CDT1	12
BP	GO:0042073	intraciliary transport	13/1997	40/18723	0.000167241	0.00653357	0.00583526	IFT172/WDR35/IFT52/CEP131/TTC26/IFT140/TTC30A/BBS12/IFT74/RABL2B/DYNC2I2/IFT57/TTC30B	13
BP	GO:0061982	meiosis I cell cycle process	29/1997	135/18723	0.000176903	0.00686522	0.00613147	EME1/BRIP1/ESPL1/TRIP13/RAD51/ATM/SYCE1L/RMI1/PSMC3IP/ERCC1/CENPS/CCNB2/NDC1/P3H4/CKS2/MRE11/SGO1/RAD51AP1/TOP2A/CDC25C/CDC25A/FANCD2/MAEL/CDC25B/PTTG1/PLK1/RAD54L/SGO2/FBXO5	29
BP	GO:0002274	myeloid leukocyte activation	42/1997	223/18723	0.000178264	0.00687256	0.00613802	FGR/CBL/CD177/S100A13/LAT2/ITGB2/DNASE1L3/SLC11A1/BTK/SPI1/SYK/CHGA/HAVCR1/GPR137B/RAC2/IL18/RELB/DNASE1/PYCARD/RHOH/TYROBP/CD300LF/UNC13D/CD33/IFNGR2/CPLX2/MILR1/ITGAM/CTSC/CSF1/AIF1/LILRB4/PLSCR1/ADAM9/TLR2/LGALS9/TREM2/FCER1G/HAVCR2/CXCL8/PRKCD/PIK3CD	42
BP	GO:0032613	interleukin-10 production	17/1997	62/18723	0.00018928	0.00715601	0.00639118	TNFSF4/IL20RB/TRIB2/SYK/CD274/PYCARD/TYROBP/JAK3/LILRB1/CLEC7A/LILRB4/INAVA/TLR2/LGALS9/TREM2/CD47/TNFRSF21	17
BP	GO:0032653	regulation of interleukin-10 production	17/1997	62/18723	0.00018928	0.00715601	0.00639118	TNFSF4/IL20RB/TRIB2/SYK/CD274/PYCARD/TYROBP/JAK3/LILRB1/CLEC7A/LILRB4/INAVA/TLR2/LGALS9/TREM2/CD47/TNFRSF21	17
BP	GO:0045576	mast cell activation	17/1997	62/18723	0.00018928	0.00715601	0.00639118	FGR/CBL/S100A13/LAT2/BTK/SYK/CHGA/HAVCR1/RAC2/RHOH/CD300LF/UNC13D/CPLX2/MILR1/PLSCR1/LGALS9/PIK3CD	17
BP	GO:0031055	chromatin remodeling at centromere	6/1997	10/18723	0.000209785	0.0078804	0.00703814	CENPW/OIP5/HELLS/HJURP/ITGB3BP/NASP	6
BP	GO:0070665	positive regulation of leukocyte proliferation	31/1997	150/18723	0.000225485	0.0083492	0.00745684	TNFSF4/CCDC88B/ADA/EPHB2/CD24/EPO/SLC39A10/TNFSF13B/KITLG/SYK/WNT3A/ZP3/CD274/CD38/IL18/PYCARD/HLA-DMB/JAK3/CLCF1/CSF1/AIF1/CD86/PELI1/LGALS9/EBI3/HAVCR2/NCKAP1L/IL27RA/SLC7A1/CORO1A/CD55	31
BP	GO:0042119	neutrophil activation	12/1997	36/18723	0.00022654	0.0083492	0.00745684	CD177/ITGB2/DNASE1L3/SPI1/SYK/IL18/DNASE1/TYROBP/ITGAM/FCER1G/CXCL8/PRKCD	12
BP	GO:0045742	positive regulation of epidermal growth factor receptor signaling pathway	12/1997	36/18723	0.00022654	0.0083492	0.00745684	EREG/CBL/ADORA1/MMP9/CCDC88A/NCF1/AGR2/ADAM17/CNOT9/PLAUR/NUP62/SHKBP1	12
BP	GO:0050671	positive regulation of lymphocyte proliferation	29/1997	137/18723	0.000230927	0.00845771	0.00755375	TNFSF4/CCDC88B/ADA/EPHB2/CD24/EPO/SLC39A10/TNFSF13B/SYK/WNT3A/ZP3/CD274/CD38/IL18/PYCARD/HLA-DMB/JAK3/CLCF1/AIF1/CD86/PELI1/LGALS9/EBI3/HAVCR2/NCKAP1L/IL27RA/SLC7A1/CORO1A/CD55	29
BP	GO:0051250	negative regulation of lymphocyte activation	32/1997	157/18723	0.00023502	0.00855413	0.00763987	FGR/TNFSF4/IL20RB/CBFB/MNDA/RUNX1/ATM/BTK/LAG3/MDK/TWSG1/CD274/LGALS3/TYROBP/JAK3/FOXJ1/LILRB1/CTLA4/GLMN/LAPTM5/DLG5/CD86/LILRB4/TNFAIP8L2/PELI1/SAMSN1/LGALS9/IL4I1/TYRO3/HAVCR2/NCKAP1L/TNFRSF21	32
BP	GO:0002696	positive regulation of leukocyte activation	67/1997	409/18723	0.000237393	0.00858717	0.00766937	FGR/EXOSC3/TNFSF4/CBFB/CD177/IL1RL2/RUNX1/CCDC88B/ADA/ITGB2/EPHB2/CD24/EPO/SOX12/CYRIB/SLC39A10/BTK/TNFSF13B/MDK/SYK/WNT3A/ZP3/CD274/CD38/HAVCR1/IL18/PYCARD/RHOH/VAV1/TYROBP/HLA-DMB/JAK3/ADAM8/MSH2/LILRB1/CLEC7A/LGALS1/CLCF1/ITGAM/CTSC/MAP3K8/AIF1/PCK1/NSD2/CD86/LEF1/LILRB4/PELI1/SOX4/BCL10/LGALS9/EBI3/IL4I1/NFKBID/SRC/TREM2/CD47/HAVCR2/NCKAP1L/TP53BP1/IL27RA/SLC7A1/NFKBIZ/SHLD1/SHLD3/CORO1A/CD55	67
BP	GO:0007100	mitotic centrosome separation	7/1997	14/18723	0.000270482	0.00972406	0.00868475	RANBP1/KIF11/CEP85/CHEK1/NEK2/NUP62/NDE1	7
BP	GO:0010971	positive regulation of G2/M transition of mitotic cell cycle	10/1997	27/18723	0.000284255	0.0101569	0.00907136	CDK1/DTL/DBF4B/CCNB1/CDC25C/CDC25A/RCC2/CDC25B/CDC7/FBXO5	10
BP	GO:0002699	positive regulation of immune effector process	43/1997	235/18723	0.000289908	0.0102961	0.00919567	FGR/EXOSC3/RPS19/TNFSF4/TRIM6/CD177/ITGB2/EPHB2/CYRIB/BTK/LAG3/SPI1/SYK/ZP3/RAC2/IL18/VAV1/TYROBP/UNC13D/HLA-DMB/MSH2/LILRB1/CLEC7A/CLCF1/ITGAM/LAPTM5/PCK1/HPX/NSD2/CD86/INAVA/STX7/BCL10/LGALS9/MAP3K7/NFKBID/TREM2/SLC7A5/TP53BP1/NFKBIZ/SHLD1/SHLD3/CD55	43
BP	GO:0050867	positive regulation of cell activation	68/1997	420/18723	0.000301771	0.0106529	0.00951431	FGR/EXOSC3/TNFSF4/CBFB/CD177/IL1RL2/RUNX1/CCDC88B/ADA/ITGB2/EPHB2/CD24/EPO/SOX12/CYRIB/SLC39A10/BTK/TNFSF13B/MDK/SYK/WNT3A/ZP3/CD274/CD38/HAVCR1/IL18/PYCARD/RHOH/VAV1/TYROBP/HLA-DMB/JAK3/ADAM8/MSH2/LILRB1/CLEC7A/LGALS1/CLCF1/ITGAM/CTSC/MAP3K8/AIF1/PCK1/NSD2/CD86/LEF1/LILRB4/PELI1/SOX4/BCL10/LGALS9/EBI3/IL4I1/NFKBID/SRC/TREM2/CD47/HAVCR2/NCKAP1L/TP53BP1/IL27RA/PLEK/SLC7A1/NFKBIZ/SHLD1/SHLD3/CORO1A…	68
BP	GO:0065004	protein-DNA complex assembly	38/1997	201/18723	0.000326874	0.0114699	0.010244	NAP1L2/CENPW/DLGAP5/CENPA/OIP5/H2AX/CENPI/RAD51/CENPO/CENPH/CENPF/MCM2/HELLS/HJURP/H4C5/SOX9/ITGB3BP/CENPS/CHAF1B/CENPN/TSPYL4/HMGB2/CENPE/NAP1L1/NASP/ESR1/KNTC1/POGZ/CENPK/SMYD3/H3C10/ASF1A/SET/ASF1B/H1-4/CDT1/HNF1B/CDC45	38
BP	GO:0030261	chromosome condensation	14/1997	48/18723	0.000341356	0.0118364	0.0105713	SMC4/CDK1/NCAPG/CCNB1/NCAPD2/SMC2/TOP2A/NCAPH/PLK1/INCENP/H1-4/NCAPD3/CDCA5/KMT5A	14
BP	GO:0045005	DNA-dependent DNA replication maintenance of fidelity	14/1997	48/18723	0.000341356	0.0118364	0.0105713	EME1/RAD51/ALYREF/CENPS/BLM/DNA2/TONSL/MRE11/POLD1/FAM111A/DDX11/RFWD3/TRAIP/TIPIN	14
BP	GO:0051310	metaphase plate congression	17/1997	65/18723	0.000350631	0.0120158	0.0107315	PSRC1/NDC80/CENPF/CCNB1/AURKB/NUF2/KIFC1/CDCA8/CENPE/KIF18A/KIF14/NUP62/KIF2C/SPDL1/INCENP/CDCA5/CDT1	17
BP	GO:0090307	mitotic spindle assembly	17/1997	65/18723	0.000350631	0.0120158	0.0107315	MYBL2/KIF11/RACGAP1/KIF2A/AURKB/KIFC1/KIF23/TPX2/KIF15/MZT1/HSPA1B/NEK2/CEP97/KIF4A/PLK1/CDC20/MAP10	17
BP	GO:0051251	positive regulation of lymphocyte activation	60/1997	362/18723	0.000358666	0.0122197	0.0109136	EXOSC3/TNFSF4/CBFB/IL1RL2/RUNX1/CCDC88B/ADA/EPHB2/CD24/EPO/SOX12/CYRIB/SLC39A10/BTK/TNFSF13B/MDK/SYK/WNT3A/ZP3/CD274/CD38/IL18/PYCARD/RHOH/VAV1/TYROBP/HLA-DMB/JAK3/ADAM8/MSH2/LILRB1/CLEC7A/LGALS1/CLCF1/MAP3K8/AIF1/PCK1/NSD2/CD86/LEF1/LILRB4/PELI1/SOX4/BCL10/LGALS9/EBI3/IL4I1/NFKBID/SRC/CD47/HAVCR2/NCKAP1L/TP53BP1/IL27RA/SLC7A1/NFKBIZ/SHLD1/SHLD3/CORO1A/CD55	60
BP	GO:0001838	embryonic epithelial tube formation	26/1997	121/18723	0.000371641	0.0125885	0.0112431	IFT172/STIL/FZD6/IFT52/SALL4/KAT2A/SOX9/LMO4/TRIM71/CTHRC1/VASP/GDF7/MTHFD1L/GLMN/FZD2/TSC1/TGFB2/MKS1/SOX4/HIF1A/BCL10/PTCH1/KIF20B/PAX8/IFT57/TEAD2	26
BP	GO:0002822	regulation of adaptive immune response based on somatic recombination of immune receptors built from immunoglobulin superfamily domains	33/1997	168/18723	0.000385262	0.0129749	0.0115882	EXOSC3/TNFSF4/IL20RB/ADA/CYRIB/SLC11A1/BTK/TNFSF13B/ZP3/CD274/IL18/JAK3/MSH2/FOXJ1/LILRB1/CLEC7A/CLCF1/HPX/NSD2/LILRB4/STX7/IL4I1/MAP3K7/NFKBID/TREM2/HAVCR2/NCKAP1L/TP53BP1/IL27RA/NFKBIZ/SHLD1/SHLD3/CD55	33
BP	GO:1901989	positive regulation of cell cycle phase transition	25/1997	115/18723	0.000396624	0.0131036	0.011703	ATAD5/DLGAP5/ESPL1/STXBP4/CDK1/DTL/DBF4B/CCNB1/CDC6/UBE2C/ADAM17/MTBP/TFDP1/CDC25C/CDC25A/EZH2/AIF1/RCC2/DYRK3/CDC25B/CDC7/CDCA5/CDT1/PLCB1/FBXO5	25
BP	GO:0050866	negative regulation of cell activation	39/1997	210/18723	0.000399231	0.0131036	0.011703	FGR/TNFSF4/IL20RB/CBFB/MNDA/RUNX1/ATM/BTK/LAG3/SPI1/MDK/TWSG1/CD274/LGALS3/TYROBP/CD300LF/JAK3/FOXJ1/MILR1/LILRB1/CTLA4/GLMN/LAPTM5/DLG5/CD86/LILRB4/TNFAIP8L2/PELI1/SAMSN1/LGALS9/IL4I1/TYRO3/TREM2/HAVCR2/NCKAP1L/PRKCD/SERPINE2/TNFRSF21/UBASH3B	39
BP	GO:0035148	tube formation	30/1997	148/18723	0.000399746	0.0131036	0.011703	IFT172/STIL/FZD6/IFT52/SALL4/HESX1/KAT2A/SOX9/LMO4/TRIM71/CTHRC1/VASP/FGF2/GDF7/MTHFD1L/GLMN/FZD2/TSC1/TGFB2/MKS1/SOX4/HIF1A/BCL10/PTCH1/KIF20B/PAX8/IFT57/TEAD2/PIK3CD/ITGB1BP1	30
BP	GO:0045589	regulation of regulatory T cell differentiation	10/1997	28/18723	0.000400187	0.0131036	0.011703	TNFSF4/KAT2A/SOX12/LAG3/MDK/CTLA4/LILRB4/LGALS9/IL4I1/FANCA	10
BP	GO:1901186	positive regulation of ERBB signaling pathway	12/1997	38/18723	0.000400262	0.0131036	0.011703	EREG/CBL/ADORA1/MMP9/CCDC88A/NCF1/AGR2/ADAM17/CNOT9/PLAUR/NUP62/SHKBP1	12
BP	GO:0010972	negative regulation of G2/M transition of mitotic cell cycle	16/1997	60/18723	0.000409003	0.0133153	0.0118922	MRNIP/ATM/BRSK1/CDK1/DTL/BRCA1/AURKB/CDK5RAP3/BLM/ORC1/NABP1/CDC6/MRE11/CHEK1/CLSPN/PLK1	16
BP	GO:2000042	negative regulation of double-strand break repair via homologous recombination	8/1997	19/18723	0.000422885	0.0136912	0.0122279	PARPBP/RMI2/RADX/CGAS/POLQ/TP53BP1/SHLD1/SHLD3	8
BP	GO:0046605	regulation of centrosome cycle	14/1997	49/18723	0.000431518	0.0138808	0.0123972	STIL/CCNF/PLK4/KAT2A/CEP131/CENATAC/BRCA1/XRCC3/ALMS1/NUP62/MDM1/CENPJ/CHORDC1/CHMP3	14
BP	GO:0006919	activation of cysteine-type endopeptidase activity involved in apoptotic process	19/1997	78/18723	0.000433479	0.0138808	0.0123972	S100A9/PDCD2/EGLN3/NLRC4/CASP8/SMAD3/CASP2/CASP8AP2/PYCARD/ST20/S100A8/LAPTM5/XDH/SENP1/IFT57/ROBO1/PMAIP1/TNFSF15/NLRP1	19
BP	GO:0002819	regulation of adaptive immune response	35/1997	183/18723	0.000440627	0.014033	0.0125332	EXOSC3/TNFSF4/IL20RB/ADA/CYRIB/SLC11A1/BTK/TNFSF13B/ZP3/CD274/IL18/PYCARD/JAK3/MSH2/FOXJ1/LILRB1/CLEC7A/CLCF1/HPX/NSD2/LILRB4/STX7/SAMSN1/IL4I1/MAP3K7/NFKBID/TREM2/HAVCR2/NCKAP1L/TP53BP1/IL27RA/NFKBIZ/SHLD1/SHLD3/CD55	35
BP	GO:1903829	positive regulation of cellular protein localization	48/1997	276/18723	0.000451075	0.0142881	0.012761	EFCAB7/ZDHHC2/ITGB2/EPHB2/CDK1/NDC80/LRP4/CNPY4/STX3/NUTF2/ARHGEF16/CROCC/SMAD3/WRAP53/WNT3A/SLC51B/ABHD17C/HPS4/PRKCI/CCDC88A/CACNB3/CDK5RAP3/IQGAP1/CDK5R1/GPR137B/RAC2/LGALS3/TYROBP/AGR2/ITGAM/EPB41L2/PDCD5/GLIS2/TRIM28/KCNB1/WWTR1/MEAK7/CEMIP/KCNJ11/SRC/LIF/NUP62/TREM2/PLK1/ECT2/PRKCD/CDT1/ITGB1BP1	48
BP	GO:0051299	centrosome separation	7/1997	15/18723	0.000460521	0.0145089	0.0129582	RANBP1/KIF11/CEP85/CHEK1/NEK2/NUP62/NDE1	7
BP	GO:0032943	mononuclear cell proliferation	50/1997	291/18723	0.000463786	0.0145336	0.0129803	TNFSF4/IL20RB/MNDA/ATM/CCDC88B/ADA/EPHB2/CD24/EPO/SLC11A1/SLC39A10/HELLS/BTK/TNFSF13B/SYK/WNT3A/TWSG1/ZP3/CD274/CD38/RAC2/IL18/LGALS3/PYCARD/TYROBP/HLA-DMB/JAK3/FOXJ1/LILRB1/CLCF1/CTLA4/GLMN/CSF1/DLG5/AIF1/CD86/LEF1/LILRB4/PELI1/LGALS9/EBI3/IL4I1/HAVCR2/NCKAP1L/PRKCD/IL27RA/SLC7A1/TNFRSF21/CORO1A/CD55	50
BP	GO:0002703	regulation of leukocyte mediated immunity	41/1997	226/18723	0.000475	0.0148059	0.0132234	FGR/EXOSC3/TNFSF4/IL20RB/CD177/ITGB2/DNASE1L3/CYRIB/BTK/LAG3/SPI1/SYK/ZP3/RAC2/IL18/DNASE1/VAV1/TYROBP/UNC13D/JAK3/MSH2/FOXJ1/LILRB1/CLEC7A/CLCF1/ITGAM/HPX/NSD2/LILRB4/STX7/LGALS9/IL4I1/MAP3K7/TREM2/HAVCR2/NCKAP1L/TP53BP1/IL27RA/SHLD1/SHLD3/CD55	41
BP	GO:0045582	positive regulation of T cell differentiation	21/1997	91/18723	0.000487323	0.0151096	0.0134947	TNFSF4/CBFB/IL1RL2/RUNX1/ADA/SOX12/MDK/SYK/IL18/RHOH/ADAM8/PCK1/CD86/LEF1/LILRB4/SOX4/LGALS9/IL4I1/NFKBID/NCKAP1L/NFKBIZ	21
BP	GO:0051052	regulation of DNA metabolic process	59/1997	359/18723	0.000498688	0.0153806	0.0137367	EXOSC3/CIZ1/TNFSF4/PARPBP/MRNIP/H2AX/DSCC1/RAD51/ATM/PPARGC1A/ERCC1/RFC4/ALYREF/SPI1/AUNIP/RMI2/WRAP53/AXIN2/BRCA1/FOXM1/AURKB/FGF2/BLM/FIGNL1/RADX/CGAS/RFC3/ST20/NIBAN2/ACD/NPAS2/MSH2/TFDP1/MRE11/KDM1A/SMARCAD1/CLCF1/POLQ/RAD51AP1/CHEK1/KMT2A/TRIM28/PKIB/USP1/DDX11/NSD2/NEK2/POLG2/SRC/PIF1/TP53BP1/CHTF18/PRKCD/IL27RA/H1-4/KPNA2/SHLD1/CDT1/SHLD3	59
BP	GO:0031349	positive regulation of defense response	48/1997	278/18723	0.0005327	0.0163436	0.0145968	RPS19/EREG/IFI16/S100A9/TNFSF4/TRIM6/MNDA/BTK/ABCC1/LAG3/SPI1/NLRC4/MDK/ITGA2/HCK/SYK/ZP3/CGAS/MMP12/IL18/HMGB2/PYCARD/S100A8/VAV1/CDK19/TYROBP/NPAS2/OSMR/ADAM8/POLR3D/CLEC7A/CTSC/HPX/SFPQ/PTGER4/PLSCR1/IKBKE/TLR2/MAP3K7/SRC/TREM2/FABP4/CD47/HAVCR2/TNFRSF11A/NFKBIZ/GPSM3/ALOX5AP	48
BP	GO:0001961	positive regulation of cytokine-mediated signaling pathway	14/1997	50/18723	0.000541207	0.0165181	0.0147526	TRIM32/TRIM6/CASP1/MMP12/CD300LF/ADAM17/LAPTM5/GFI1/CSF1/HPX/HSPA1B/HIF1A/IKBKE/TREM2	14
BP	GO:0051101	regulation of DNA binding	25/1997	118/18723	0.000595642	0.0179164	0.0160015	IFI16/TXN/TRIM6/NME1/MMP9/HEY1/HJURP/ITGA2/TFAP4/HMGB2/SRI/NIBAN2/ACD/KDM1A/TRIM28/ZNF675/LEF1/HDAC2/TMSB4X/NEK2/PLAUR/ZFP90/LIF/CDT1/MSX1	25
BP	GO:0048736	appendage development	33/1997	172/18723	0.000596579	0.0179164	0.0160015	IFT172/SCX/MYCN/PCSK5/FZD6/KREMEN1/IFT52/SALL4/KAT2A/CYP26B1/LRP4/IQCE/PKDCC/IFT140/SOX9/DKK1/CHST11/FLVCR1/IFT80/ACD/PRRX1/TGFB2/MKS1/LEF1/BBS7/HDAC2/SOX4/SLC7A11/PTCH1/OSR2/ZNRF3/RARB/MSX1	33
BP	GO:0060173	limb development	33/1997	172/18723	0.000596579	0.0179164	0.0160015	IFT172/SCX/MYCN/PCSK5/FZD6/KREMEN1/IFT52/SALL4/KAT2A/CYP26B1/LRP4/IQCE/PKDCC/IFT140/SOX9/DKK1/CHST11/FLVCR1/IFT80/ACD/PRRX1/TGFB2/MKS1/LEF1/BBS7/HDAC2/SOX4/SLC7A11/PTCH1/OSR2/ZNRF3/RARB/MSX1	33
BP	GO:0010950	positive regulation of endopeptidase activity	34/1997	179/18723	0.000600252	0.0179164	0.0160015	IFI16/WDR35/PSENEN/S100A9/PDCD2/EGLN3/CYFIP2/APH1B/NLRC4/CASP8/CASP1/SYK/SMAD3/WNT3A/ASPH/TFAP4/CASP2/CASP8AP2/PYCARD/ST20/S100A8/CLEC7A/PRR7/PDCD5/LAPTM5/XDH/SENP1/BCL10/LGALS9/IFT57/ROBO1/PMAIP1/TNFSF15/NLRP1	34
BP	GO:0051303	establishment of chromosome localization	19/1997	80/18723	0.000608376	0.0179164	0.0160015	DLGAP5/PSRC1/NDC80/CENPF/CCNB1/AURKB/NUF2/KIFC1/CDCA8/CENPE/KIF18A/KIF14/NUP62/KIF2C/SPDL1/INCENP/NDE1/CDCA5/CDT1	19
BP	GO:0007062	sister chromatid cohesion	16/1997	62/18723	0.000608424	0.0179164	0.0160015	ESPL1/DDX12P/DSCC1/BUB1/BUB1B/AXIN2/MRE11/SGO1/POGZ/FEN1/DDX11/SFPQ/PLK1/CDCA5/CDC20/SGO2	16
BP	GO:1902750	negative regulation of cell cycle G2/M phase transition	16/1997	62/18723	0.000608424	0.0179164	0.0160015	MRNIP/ATM/BRSK1/CDK1/DTL/BRCA1/AURKB/CDK5RAP3/BLM/ORC1/NABP1/CDC6/MRE11/CHEK1/CLSPN/PLK1	16
BP	GO:0006801	superoxide metabolic process	18/1997	74/18723	0.000618434	0.0181201	0.0161834	NCF2/CD177/ITGB2/SYK/CYBB/NCF1/NOX1/TYROBP/DUOX1/NCF4/CLEC7A/ITGAM/MT3/FBLN5/NQO1/PRKCD/NCF1C/ATP7A	18
BP	GO:0002444	myeloid leukocyte mediated immunity	22/1997	99/18723	0.000629185	0.0183434	0.0163829	FGR/CBL/CD177/S100A13/LAT2/ITGB2/DNASE1L3/CTSG/BTK/SPI1/SYK/CHGA/RAC2/DNASE1/TYROBP/UNC13D/ADAM17/CPLX2/MILR1/ITGAM/LGALS9/PIK3CD	22
BP	GO:0046651	lymphocyte proliferation	49/1997	288/18723	0.000659205	0.0191201	0.0170766	TNFSF4/IL20RB/MNDA/ATM/CCDC88B/ADA/EPHB2/CD24/EPO/SLC11A1/SLC39A10/HELLS/BTK/TNFSF13B/SYK/WNT3A/TWSG1/ZP3/CD274/CD38/RAC2/IL18/LGALS3/PYCARD/TYROBP/HLA-DMB/JAK3/FOXJ1/LILRB1/CLCF1/CTLA4/GLMN/DLG5/AIF1/CD86/LEF1/LILRB4/PELI1/LGALS9/EBI3/IL4I1/HAVCR2/NCKAP1L/PRKCD/IL27RA/SLC7A1/TNFRSF21/CORO1A/CD55	49
BP	GO:1901992	positive regulation of mitotic cell cycle phase transition	21/1997	93/18723	0.000662353	0.0191201	0.0170766	DLGAP5/ESPL1/CDK1/DTL/DBF4B/CCNB1/CDC6/UBE2C/ADAM17/MTBP/TFDP1/CDC25C/CDC25A/AIF1/RCC2/CDC25B/CDC7/CDCA5/CDT1/PLCB1/FBXO5	21
BP	GO:0002695	negative regulation of leukocyte activation	35/1997	187/18723	0.000665685	0.0191221	0.0170784	FGR/TNFSF4/IL20RB/CBFB/MNDA/RUNX1/ATM/BTK/LAG3/SPI1/MDK/TWSG1/CD274/LGALS3/TYROBP/CD300LF/JAK3/FOXJ1/MILR1/LILRB1/CTLA4/GLMN/LAPTM5/DLG5/CD86/LILRB4/TNFAIP8L2/PELI1/SAMSN1/LGALS9/IL4I1/TYRO3/HAVCR2/NCKAP1L/TNFRSF21	35
BP	GO:0031297	replication fork processing	12/1997	40/18723	0.000674897	0.0192922	0.0172302	EME1/RAD51/ALYREF/CENPS/BLM/DNA2/TONSL/MRE11/FAM111A/DDX11/RFWD3/TRAIP	12
BP	GO:0060760	positive regulation of response to cytokine stimulus	15/1997	57/18723	0.000714564	0.0202867	0.0181184	TRIM32/TRIM6/CASP1/MMP12/CD300LF/ADAM17/LAPTM5/GFI1/CSF1/HPX/HSPA1B/HIF1A/IKBKE/TLR2/TREM2	15
BP	GO:2000106	regulation of leukocyte apoptotic process	19/1997	81/18723	0.000716612	0.0202867	0.0181184	ADA/PDCD1/SLC39A10/BTK/KITLG/CD274/AURKB/LGALS3/ADAM17/BIRC7/JAK3/ADAM8/LILRB1/HIF1A/BCL10/SLC7A11/LGALS9/CDKN2A/PIK3CD	19
BP	GO:0032753	positive regulation of interleukin-4 production	9/1997	25/18723	0.000729566	0.0205541	0.0183573	TNFSF4/IL20RB/SYK/ZP3/CD86/LGALS9/FCER1G/SLC7A5/HAVCR2	9
BP	GO:2001267	regulation of cysteine-type endopeptidase activity involved in apoptotic signaling pathway	7/1997	16/18723	0.000743562	0.0208482	0.01862	MMP9/NLE1/SMAD3/TFAP4/PRR7/LGALS9/PLAUR	7
BP	GO:0051255	spindle midzone assembly	6/1997	12/18723	0.000763861	0.0212143	0.0189469	RACGAP1/AURKB/KIF23/KIF4A/INCENP/MAP10	6
BP	GO:2000105	positive regulation of DNA-dependent DNA replication	6/1997	12/18723	0.000763861	0.0212143	0.0189469	CIZ1/DBF4B/DBF4/E2F7/CDC7/CDT1	6
BP	GO:0014020	primary neural tube formation	21/1997	94/18723	0.000768638	0.0212463	0.0189755	IFT172/STIL/FZD6/SALL4/KAT2A/LMO4/TRIM71/CTHRC1/VASP/MTHFD1L/GLMN/FZD2/TSC1/TGFB2/MKS1/HIF1A/BCL10/PTCH1/KIF20B/IFT57/TEAD2	21
BP	GO:0001843	neural tube closure	20/1997	88/18723	0.000807335	0.0222112	0.0198373	IFT172/STIL/FZD6/SALL4/KAT2A/LMO4/TRIM71/CTHRC1/VASP/MTHFD1L/GLMN/FZD2/TSC1/TGFB2/MKS1/BCL10/PTCH1/KIF20B/IFT57/TEAD2	20
BP	GO:0042102	positive regulation of T cell proliferation	22/1997	101/18723	0.000837259	0.0229223	0.0204724	TNFSF4/CCDC88B/CD24/EPO/TNFSF13B/SYK/ZP3/CD274/IL18/PYCARD/HLA-DMB/JAK3/AIF1/CD86/LGALS9/EBI3/HAVCR2/NCKAP1L/IL27RA/SLC7A1/CORO1A/CD55	22
BP	GO:0050000	chromosome localization	19/1997	82/18723	0.000841006	0.0229223	0.0204724	DLGAP5/PSRC1/NDC80/CENPF/CCNB1/AURKB/NUF2/KIFC1/CDCA8/CENPE/KIF18A/KIF14/NUP62/KIF2C/SPDL1/INCENP/NDE1/CDCA5/CDT1	19
BP	GO:0033674	positive regulation of kinase activity	72/1997	467/18723	0.000854095	0.0231713	0.0206947	FGR/PILRB/EREG/TXN/ADORA1/CKS1B/MRNIP/PSRC1/DLG3/EPHB2/CD24/EPO/DBF4B/SLC11A1/DBF4/MMD/KITLG/LMO4/DKK1/SYK/WNT3A/CCNB1/CCDC88A/FGF2/IQGAP1/CDK5R1/FCGR1A/PDGFC/IL18/BORA/CDC6/NCF1/CENPE/DUSP12/CKS2/ADAM17/MAP2K6/TPX2/ADAM8/MRE11/ADRA1A/TPD52L1/DSTYK/MT3/DDR1/CSF1/EZH2/TGFB2/FGFR3/CD86/CLSPN/SPATC1L/CEMIP/CDC25B/ADAM9/BCL10/KIF14/MAP3K7/SRC/TYRO3/TREM2/ECT2/TNFRSF11A/ROBO1/NCKAP1L/PRKCD/INCENP/EPHB…	72
BP	GO:1903706	regulation of hemopoiesis	59/1997	367/18723	0.000873111	0.023578	0.021058	PIAS3/JAG1/TNFSF4/RAB7B/CBFB/NME1/IL1RL2/RUNX1/ADA/CSF3R/KAT2A/CYP26B1/SOX12/BTK/LAG3/SPI1/H4C5/MDK/KITLG/CASP8/SYK/GPR137B/EVI2B/MITF/IL18/HMGB2/RHOH/TYROBP/TESC/JAK3/LOX/ADAM8/FOXJ1/LILRB1/CTLA4/MEIS1/CSF1/ZNF675/NFAM1/MEIS2/PCK1/CD86/LEF1/HSPA1B/LILRB4/SOX4/HIF1A/LGALS9/IL4I1/FANCA/NFKBID/LIF/IL17D/TREM2/NCKAP1L/SLAMF8/NFKBIZ/UBASH3B/PRMT1	59
BP	GO:0010212	response to ionizing radiation	29/1997	148/18723	0.000877782	0.0235954	0.0210736	IFI16/CBL/MRNIP/H2AX/RAD51/ATM/ERCC1/BRCA1/BLM/FIGNL1/IKBIP/NABP1/XRCC2/SWI5/MSH2/KDM1A/CLK2/RAD51AP1/XRCC4/RHNO1/FANCD2/DNMT3A/DCLRE1C/DNMT3B/RFWD3/KRT14/ECT2/TP53BP1/RAD54L	29
BP	GO:0010952	positive regulation of peptidase activity	36/1997	197/18723	0.000887433	0.0237459	0.021208	IFI16/WDR35/PSENEN/S100A9/PDCD2/EGLN3/CYFIP2/APH1B/NLRC4/CASP8/CASP1/SYK/SMAD3/WNT3A/ASPH/TFAP4/CASP2/CASP8AP2/PYCARD/ST20/S100A8/CLEC7A/PRR7/CLDN4/PDCD5/LAPTM5/XDH/SENP1/PRSS22/BCL10/LGALS9/IFT57/ROBO1/PMAIP1/TNFSF15/NLRP1	36
BP	GO:0046599	regulation of centriole replication	8/1997	21/18723	0.000936671	0.0248916	0.0222312	STIL/PLK4/KAT2A/BRCA1/ALMS1/NUP62/MDM1/CENPJ	8
BP	GO:0060606	tube closure	20/1997	89/18723	0.000938746	0.0248916	0.0222312	IFT172/STIL/FZD6/SALL4/KAT2A/LMO4/TRIM71/CTHRC1/VASP/MTHFD1L/GLMN/FZD2/TSC1/TGFB2/MKS1/BCL10/PTCH1/KIF20B/IFT57/TEAD2	20
BP	GO:0071824	protein-DNA complex subunit organization	42/1997	241/18723	0.00094878	0.0250444	0.0223676	NAP1L2/HMGA1/CENPW/DLGAP5/CENPA/OIP5/H2AX/CENPI/RAD51/CENPO/CENPH/CENPF/MCM2/HELLS/HJURP/H4C5/SOX9/ITGB3BP/CENPS/CHAF1B/CENPN/TSPYL4/HMGB2/ANP32E/CENPE/NAP1L1/NASP/ESR1/KNTC1/POGZ/CENPK/SMYD3/H3C10/ASF1A/SMARCD1/VPS72/SET/ASF1B/H1-4/CDT1/HNF1B/CDC45	42
BP	GO:0050672	negative regulation of lymphocyte proliferation	19/1997	83/18723	0.000983475	0.0256754	0.0229313	IL20RB/MNDA/ATM/BTK/TWSG1/CD274/TYROBP/FOXJ1/LILRB1/CTLA4/GLMN/DLG5/CD86/LILRB4/PELI1/LGALS9/IL4I1/HAVCR2/TNFRSF21	19
BP	GO:0031109	microtubule polymerization or depolymerization	25/1997	122/18723	0.00099323	0.0256754	0.0229313	SKA1/EML2/PSRC1/CAMSAP2/STMN1/GIT1/KIF2A/TRIM54/CDK5R1/MAPRE1/ARL2/CKAP2/TPX2/MAP2/KIF18B/MZT1/SKA3/HSPA1B/KIF18A/ARHGEF2/KIF2C/NCKAP5L/CENPJ/NDE1/FBXO5	25
BP	GO:0050868	negative regulation of T cell activation	25/1997	122/18723	0.00099323	0.0256754	0.0229313	TNFSF4/IL20RB/CBFB/RUNX1/LAG3/MDK/TWSG1/CD274/LGALS3/JAK3/FOXJ1/LILRB1/CTLA4/GLMN/LAPTM5/DLG5/CD86/LILRB4/TNFAIP8L2/PELI1/LGALS9/IL4I1/HAVCR2/NCKAP1L/TNFRSF21	25
BP	GO:0050900	leukocyte migration	59/1997	369/18723	0.000999172	0.0256754	0.0229313	RPS19/S100A9/ADORA1/CD177/MMP9/TNFRSF18/CCL16/ADA/ITGB2/CSF3R/SPI1/MDK/KITLG/ITGA2/HCK/SYK/CHGA/ZP3/FUT4/C3AR1/RAC2/LGALS3/GCNT1/PYCARD/RHOH/S100A8/VAV1/ZNF580/CXCL5/ADAM17/ADAM8/FOXJ1/CCL20/CCL28/STK39/CSF1/AIF1/TGFB2/PTGER4/CHST4/TRPM2/LGALS9/SRC/TREM2/SELL/FCER1G/CD47/HRH1/TNFRSF11A/CXCL8/NCKAP1L/CXCL1/IL27RA/SLAMF8/GPSM3/PLCB1/PIK3CD/CORO1A/SLC12A2	59
BP	GO:0071214	cellular response to abiotic stimulus	54/1997	331/18723	0.00100218	0.0256754	0.0229313	SCX/IFI16/H2AX/MMP9/RAD51/HDAC4/ATM/ERCC1/EPO/MMP7/CASP8/CAMKMT/SOX9/COPS9/CASP1/ITGA2/CASP2/PBK/AURKB/BLM/FIGNL1/MMP1/GPLD1/RELB/CASP8AP2/C9orf116/ST20/SLC4A11/NOX1/TSPO/SWI5/TLR5/MAP3K1/KDM1A/RAD51AP1/CHEK1/STK39/POLD1/CDC25A/ASIC1/PCK1/RHNO1/PKD2L1/PTGER4/SLC9A1/ARHGEF2/BCL10/AKR1B1/SLC2A1/ECT2/TP53BP1/PRKCD/RAB11FIP5/NSMF	54
BP	GO:0104004	cellular response to environmental stimulus	54/1997	331/18723	0.00100218	0.0256754	0.0229313	SCX/IFI16/H2AX/MMP9/RAD51/HDAC4/ATM/ERCC1/EPO/MMP7/CASP8/CAMKMT/SOX9/COPS9/CASP1/ITGA2/CASP2/PBK/AURKB/BLM/FIGNL1/MMP1/GPLD1/RELB/CASP8AP2/C9orf116/ST20/SLC4A11/NOX1/TSPO/SWI5/TLR5/MAP3K1/KDM1A/RAD51AP1/CHEK1/STK39/POLD1/CDC25A/ASIC1/PCK1/RHNO1/PKD2L1/PTGER4/SLC9A1/ARHGEF2/BCL10/AKR1B1/SLC2A1/ECT2/TP53BP1/PRKCD/RAB11FIP5/NSMF	54
BP	GO:0045066	regulatory T cell differentiation	10/1997	31/18723	0.00100336	0.0256754	0.0229313	TNFSF4/KAT2A/SOX12/LAG3/MDK/CTLA4/LILRB4/LGALS9/IL4I1/FANCA	10
BP	GO:0007127	meiosis I	26/1997	129/18723	0.00102915	0.0262209	0.0234184	EME1/BRIP1/ESPL1/TRIP13/RAD51/ATM/SYCE1L/RMI1/PSMC3IP/CENPS/CCNB2/NDC1/P3H4/CKS2/MRE11/SGO1/RAD51AP1/TOP2A/FANCD2/MAEL/CDC25B/PTTG1/PLK1/RAD54L/SGO2/FBXO5	26
BP	GO:0000281	mitotic cytokinesis	17/1997	71/18723	0.00104785	0.0265817	0.0237407	ESPL1/CENPA/MITD1/STMN1/RACGAP1/KIF23/CKAP2/KIF20A/CEP55/KIF20B/KIF4A/NUP62/PLK1/ECT2/INCENP/CHMP3/ANLN	17
BP	GO:0042098	T cell proliferation	36/1997	199/18723	0.00107147	0.0270638	0.0241712	TNFSF4/IL20RB/CCDC88B/CD24/EPO/SLC11A1/TNFSF13B/SYK/TWSG1/ZP3/CD274/RAC2/IL18/LGALS3/PYCARD/HLA-DMB/JAK3/FOXJ1/LILRB1/CTLA4/GLMN/DLG5/AIF1/CD86/LILRB4/PELI1/LGALS9/EBI3/IL4I1/HAVCR2/NCKAP1L/IL27RA/SLC7A1/TNFRSF21/CORO1A/CD55	36
BP	GO:0033574	response to testosterone	12/1997	42/18723	0.00109197	0.0274632	0.0245279	CBL/CAD/NME1/EPO/SPP1/TSPO/NASP/HOXB13/KCNJ11/NQO1/AACS/MTAP	12
BP	GO:1902107	positive regulation of leukocyte differentiation	30/1997	157/18723	0.00110444	0.0275404	0.0245969	TNFSF4/CBFB/IL1RL2/RUNX1/ADA/SOX12/BTK/MDK/KITLG/CASP8/SYK/EVI2B/IL18/RHOH/TYROBP/TESC/ADAM8/CSF1/PCK1/CD86/LEF1/LILRB4/SOX4/LGALS9/IL4I1/NFKBID/LIF/TREM2/NCKAP1L/NFKBIZ	30
BP	GO:1903708	positive regulation of hemopoiesis	30/1997	157/18723	0.00110444	0.0275404	0.0245969	TNFSF4/CBFB/IL1RL2/RUNX1/ADA/SOX12/BTK/MDK/KITLG/CASP8/SYK/EVI2B/IL18/RHOH/TYROBP/TESC/ADAM8/CSF1/PCK1/CD86/LEF1/LILRB4/SOX4/LGALS9/IL4I1/NFKBID/LIF/TREM2/NCKAP1L/NFKBIZ	30
BP	GO:0051098	regulation of binding	58/1997	363/18723	0.00111581	0.027706	0.0247448	IFI16/TXN/PON1/TRIM6/S100A10/NME1/MMP9/HDAC4/HEY1/BAG2/HOPX/MITD1/STMN1/HJURP/DKK1/GEMIN2/ITGA2/SMAD3/WNT3A/CTHRC1/TFAP4/CRMP1/RAP1GAP/AURKB/ZNF304/MAPRE1/HMGB2/SRI/NIBAN2/ACD/TTC36/LOX/MAP2/KDM1A/PYGO2/DZIP1/ANXA2/CSNK1E/PHLDA2/TRIM28/BAMBI/ZNF675/DDX11/LEF1/HDAC2/TMSB4X/NEK2/PLAUR/ZFP90/SRC/LIF/PLK1/CAPRIN2/PRKCD/CDT1/MSX1/UBASH3B/ITGB1BP1	58
BP	GO:0000082	G1/S transition of mitotic cell cycle	38/1997	214/18723	0.00113383	0.0280349	0.0250385	ATM/RBL1/CDKN3/CTDSPL/DBF4/CDK2/TRIM71/CASP2/ACVR1/CDC6/E2F7/ADAM17/NASP/MTBP/E2F3/TFDP1/IQGAP3/CDKN2B/RBBP8/GFI1/BCAT1/CDC25A/EZH2/AIF1/E2F6/SOX4/USP37/CDC7/KIF14/RFWD3/GTSE1/E2F4/MUC1/CDKN2A/CDK16/CDKN2C/PLCB1/SKP2	38
BP	GO:0032945	negative regulation of mononuclear cell proliferation	19/1997	84/18723	0.00114609	0.0281538	0.0251448	IL20RB/MNDA/ATM/BTK/TWSG1/CD274/TYROBP/FOXJ1/LILRB1/CTLA4/GLMN/DLG5/CD86/LILRB4/PELI1/LGALS9/IL4I1/HAVCR2/TNFRSF21	19
BP	GO:0000076	DNA replication checkpoint signaling	7/1997	17/18723	0.00114825	0.0281538	0.0251448	ORC1/CDC6/DNA2/CLSPN/CDT1/TIPIN/CDC45	7
BP	GO:0070661	leukocyte proliferation	52/1997	318/18723	0.00116573	0.0284632	0.0254211	TNFSF4/IL20RB/MNDA/ATM/CCDC88B/ADA/EPHB2/CD24/EPO/SLC11A1/SLC39A10/HELLS/BTK/TNFSF13B/KITLG/SYK/WNT3A/TWSG1/ZP3/CD274/CD38/RAC2/IL18/LGALS3/PYCARD/TYROBP/HLA-DMB/JAK3/FOXJ1/LILRB1/CLCF1/CTLA4/GLMN/CSF1/DLG5/AIF1/CD86/LEF1/LILRB4/PELI1/LGALS9/EBI3/IL4I1/TREM2/HAVCR2/NCKAP1L/PRKCD/IL27RA/SLC7A1/TNFRSF21/CORO1A/CD55	52
BP	GO:0033628	regulation of cell adhesion mediated by integrin	13/1997	48/18723	0.00119003	0.0288165	0.0257366	ADA/FERMT3/SYK/TESC/IFT74/TGFB2/HRG/ADAM9/FERMT1/LIF/MUC1/NCKAP1L/ITGB1BP1	13
BP	GO:0043303	mast cell degranulation	13/1997	48/18723	0.00119003	0.0288165	0.0257366	FGR/CBL/S100A13/LAT2/BTK/SYK/CHGA/RAC2/UNC13D/CPLX2/MILR1/LGALS9/PIK3CD	13
BP	GO:0030330	DNA damage response, signal transduction by p53 class mediator	17/1997	72/18723	0.0012377	0.0297252	0.0265482	SPRED1/ATM/CD44/TFAP4/FOXM1/CASP2/ZNF385A/E2F7/EEF1E1/KDM1A/DYRK3/SOX4/GTSE1/MUC1/MSX1/PMAIP1/KMT5A	17
BP	GO:0033627	cell adhesion mediated by integrin	17/1997	72/18723	0.0012377	0.0297252	0.0265482	ADA/ITGB2/FERMT3/ITGA2/SYK/TESC/ADAM17/ITGAV/IFT74/TGFB2/HRG/ADAM9/FERMT1/LIF/MUC1/NCKAP1L/ITGB1BP1	17
BP	GO:0045621	positive regulation of lymphocyte differentiation	22/1997	104/18723	0.00125984	0.0298492	0.026659	TNFSF4/CBFB/IL1RL2/RUNX1/ADA/SOX12/BTK/MDK/SYK/IL18/RHOH/ADAM8/PCK1/CD86/LEF1/LILRB4/SOX4/LGALS9/IL4I1/NFKBID/NCKAP1L/NFKBIZ	22
BP	GO:0002562	somatic diversification of immune receptors via germline recombination within a single locus	16/1997	66/18723	0.00126324	0.0298492	0.026659	EXOSC3/TNFSF4/ERCC1/EXO1/HMGB2/TCF3/MSH2/CLCF1/XRCC4/NSD2/LEF1/DCLRE1C/TP53BP1/IL27RA/SHLD1/SHLD3	16
BP	GO:0006303	double-strand break repair via nonhomologous end joining	16/1997	66/18723	0.00126324	0.0298492	0.026659	MRNIP/DCLRE1B/ATM/ERCC1/AUNIP/WRAP53/HMGB2/MRE11/POLQ/XRCC4/NSD2/DCLRE1C/POLA1/TP53BP1/SHLD1/SHLD3	16
BP	GO:0016444	somatic cell DNA recombination	16/1997	66/18723	0.00126324	0.0298492	0.026659	EXOSC3/TNFSF4/ERCC1/EXO1/HMGB2/TCF3/MSH2/CLCF1/XRCC4/NSD2/LEF1/DCLRE1C/TP53BP1/IL27RA/SHLD1/SHLD3	16
BP	GO:0051054	positive regulation of DNA metabolic process	36/1997	201/18723	0.00128809	0.0302591	0.027025	EXOSC3/CIZ1/TNFSF4/MRNIP/H2AX/DSCC1/RAD51/ATM/PPARGC1A/ERCC1/RFC4/WRAP53/BRCA1/FOXM1/AURKB/FGF2/RFC3/ST20/ACD/NPAS2/MSH2/MRE11/CLCF1/RAD51AP1/TRIM28/PKIB/DDX11/NSD2/NEK2/POLG2/SRC/TP53BP1/CHTF18/PRKCD/SHLD1/SHLD3	36
BP	GO:0051988	regulation of attachment of spindle microtubules to kinetochore	6/1997	13/18723	0.00129092	0.0302591	0.027025	RACGAP1/CCNB1/AURKB/RCC2/NEK2/ECT2	6
BP	GO:0045089	positive regulation of innate immune response	26/1997	131/18723	0.00130164	0.0303888	0.0271408	RPS19/EREG/IFI16/TRIM6/MNDA/LAG3/SPI1/NLRC4/HCK/SYK/CGAS/MMP12/HMGB2/PYCARD/VAV1/TYROBP/ADAM8/POLR3D/CLEC7A/HPX/SFPQ/PLSCR1/IKBKE/MAP3K7/SRC/HAVCR2	26
BP	GO:0051258	protein polymerization	49/1997	297/18723	0.00131044	0.0304729	0.0272159	PFN4/EML2/TRIM6/PSRC1/CAMSAP2/GAS7/CYRIB/STMN1/CYFIP2/GIT1/HCK/TMSB10/WASF1/VASP/CDK5R1/MAPRE1/FCHSD1/PLEKHG2/PYCARD/UBE2C/BAIAP2L2/ARL2/IQANK1/TPX2/MAP2/UBE2S/PFN2/ABI2/ABITRAM/CAPG/AIF1/MZT1/HSPA1B/ARPC4/CARMIL1/TMSB4X/AVIL/NCKAP1L/PRKCD/CENPJ/NDE1/PPP1R9A/FBXO5/CORO1A/CORO7/CHMP3/COTL1/CASQ2/ARL6	49
BP	GO:2000779	regulation of double-strand break repair	19/1997	85/18723	0.0013311	0.0308309	0.0275357	PARPBP/MRNIP/RAD51/AUNIP/RMI2/WRAP53/FOXM1/FIGNL1/RADX/CGAS/KDM1A/POLQ/RAD51AP1/CHEK1/DDX11/NSD2/TP53BP1/SHLD1/SHLD3	19
BP	GO:0016266	O-glycan processing	12/1997	43/18723	0.00136965	0.0314751	0.028111	GXYLT2/XXYLT1/GALNT15/GALNT6/GCNT1/ST6GALNAC4/GCNT3/GCNT4/CHST4/GALNT7/GALNT10/B3GNT5	12
BP	GO:0036230	granulocyte activation	12/1997	43/18723	0.00136965	0.0314751	0.028111	CD177/ITGB2/DNASE1L3/SPI1/SYK/IL18/DNASE1/TYROBP/ITGAM/FCER1G/CXCL8/PRKCD	12
BP	GO:0000041	transition metal ion transport	22/1997	105/18723	0.00143634	0.0328787	0.0293646	TMEM165/SLC6A9/TCN2/SLC11A1/SLC39A10/STEAP2/SLC39A5/FLVCR1/NECTIN1/STEAP4/MT3/ABCC5/TTYH1/HPX/ASIC3/HRG/TRPC1/TRPM2/FTL/SLC30A3/SLC39A6/ATP7A	22
BP	GO:0032732	positive regulation of interleukin-1 production	17/1997	73/18723	0.00145589	0.0331223	0.0295822	IFI16/MNDA/S100A13/NLRC4/CASP8/CASP1/SMAD3/TRIM16/PANX2/PYCARD/TYROBP/CLEC7A/INAVA/HDAC2/LGALS9/HAVCR2/NLRP1	17
BP	GO:0002279	mast cell activation involved in immune response	13/1997	49/18723	0.00146394	0.0331223	0.0295822	FGR/CBL/S100A13/LAT2/BTK/SYK/CHGA/RAC2/UNC13D/CPLX2/MILR1/LGALS9/PIK3CD	13
BP	GO:0051445	regulation of meiotic cell cycle	13/1997	49/18723	0.00146394	0.0331223	0.0295822	FBXO43/TRIP13/TTK/RAD51AP1/ASPM/CDC25C/CDC25A/CDC25B/LIF/MSX1/PLCB1/CDC20/FBXO5	13
BP	GO:0045580	regulation of T cell differentiation	28/1997	146/18723	0.00149949	0.0337961	0.030184	TNFSF4/CBFB/IL1RL2/RUNX1/ADA/KAT2A/CYP26B1/SOX12/LAG3/MDK/SYK/IL18/RHOH/JAK3/ADAM8/FOXJ1/CTLA4/PCK1/CD86/LEF1/LILRB4/SOX4/LGALS9/IL4I1/FANCA/NFKBID/NCKAP1L/NFKBIZ	28
BP	GO:0009410	response to xenobiotic stimulus	70/1997	462/18723	0.00159252	0.0357554	0.0319339	MCM7/GSTM3/CAD/S100A10/NME1/RAD51/HDAC4/ADA/PPARGC1A/CYP26B1/CDK1/FBP1/UCHL1/BLMH/SLC10A1/CENPF/CYP4F2/ABCC1/CYP2A13/MDK/ITGA2/CYP2S1/SLC1A3/CRHBP/CCNB1/CYP2A7/CD38/CYBB/GPLD1/GNA12/TSPO/NPAS2/ADAM17/GLYAT/CYP2C8/MAP2K6/LOX/SMOX/CYP3A4/LGALS1/ADRA1A/CYP3A7/OXTR/NR1I2/TGFB2/DNMT3A/CPS1/GCLM/CYP2A6/FZD1/HDAC2/CYB5B/KCNJ11/DNMT3B/PTCH1/NCEH1/NQO1/SRC/CBR3/OXCT1/AACS/NCKAP1L/SLAMF8/CYP2B6/UGT2B15/CSA…	70
BP	GO:1905477	positive regulation of protein localization to membrane	22/1997	106/18723	0.00163356	0.0365369	0.0326318	EFCAB7/ZDHHC2/ITGB2/EPHB2/LRP4/CNPY4/STX3/ARHGEF16/WNT3A/SLC51B/PRKCI/CACNB3/CDK5R1/LGALS3/AGR2/ITGAM/PDCD5/KCNB1/CEMIP/KCNJ11/TREM2/ITGB1BP1	22
BP	GO:0002431	Fc receptor mediated stimulatory signaling pathway	10/1997	33/18723	0.00171703	0.0379691	0.033911	FGR/HCK/SYK/LIMK1/VAV1/PLSCR1/SRC/FCER1G/CD47/PRKCD	10
BP	GO:0032633	interleukin-4 production	10/1997	33/18723	0.00171703	0.0379691	0.033911	TNFSF4/IL20RB/SYK/ZP3/CD86/LEF1/LGALS9/FCER1G/SLC7A5/HAVCR2	10
BP	GO:0032673	regulation of interleukin-4 production	10/1997	33/18723	0.00171703	0.0379691	0.033911	TNFSF4/IL20RB/SYK/ZP3/CD86/LEF1/LGALS9/FCER1G/SLC7A5/HAVCR2	10
BP	GO:0099111	microtubule-based transport	34/1997	190/18723	0.00175342	0.0386279	0.0344994	IFT172/WDR35/DYNC1I1/IFT52/KIF3C/CEP131/UCHL1/CFAP53/STK36/MAPK8IP3/TTC26/IFT140/WASF1/TTLL1/TMEM201/TTC30A/MAP2/BBS12/IFT74/RABL2B/CABYR/SFPQ/BICDL1/DPCD/HIF1A/SPAG16/KIF4A/DYNC2I2/IFT57/APBA1/ARMCX3/NDE1/OFD1/TTC30B	34
BP	GO:0002448	mast cell mediated immunity	13/1997	50/18723	0.00178814	0.0392083	0.0350178	FGR/CBL/S100A13/LAT2/BTK/SYK/CHGA/RAC2/UNC13D/CPLX2/MILR1/LGALS9/PIK3CD	13
BP	GO:0019221	cytokine-mediated signaling pathway	71/1997	472/18723	0.00179315	0.0392083	0.0350178	CCRL2/EREG/PIAS3/CBL/TRIM32/IL20RB/TRIM6/IL1RL2/TNFRSF18/DOK1/CCL16/CSF3R/CD24/IL2RG/LIMS1/EPO/CTSG/SPI1/TNFSF13B/CD44/CASP8/CASP1/HCK/SYK/VRK2/IL20RA/GPR35/MMP12/NOL3/IL18/PYCARD/TRAF5/SH2B2/CXCL5/DUOX1/CD300LF/ADAM17/OSMR/NUMBL/JAK3/IFNGR2/CCL20/LILRB1/CNOT9/CLCF1/STK39/LAPTM5/MT3/GFI1/CSF1/ZNF675/HPX/HSPA1B/LILRB4/HIF1A/TMSB4X/IKBKE/EBI3/MAP3K7/SRC/TREM2/TRAF1/FCER1G/TNFRSF11A/CXCL8/ROBO1/CXCL…	71
BP	GO:0045860	positive regulation of protein kinase activity	60/1997	386/18723	0.00181596	0.0395596	0.0353315	PILRB/EREG/TXN/ADORA1/CKS1B/MRNIP/PSRC1/DLG3/CD24/EPO/DBF4B/SLC11A1/DBF4/MMD/KITLG/DKK1/SYK/WNT3A/CCNB1/CCDC88A/FGF2/IQGAP1/CDK5R1/FCGR1A/PDGFC/IL18/BORA/CDC6/NCF1/CENPE/CKS2/ADAM17/MAP2K6/TPX2/ADAM8/ADRA1A/TPD52L1/MT3/CSF1/EZH2/TGFB2/CD86/CLSPN/SPATC1L/CEMIP/CDC25B/ADAM9/KIF14/MAP3K7/SRC/ECT2/TNFRSF11A/ROBO1/NCKAP1L/PRKCD/INCENP/PPP1R9A/TNFSF15/FGD2/ITGB1BP1	60
BP	GO:1902105	regulation of leukocyte differentiation	46/1997	279/18723	0.001832	0.0397021	0.0354587	PIAS3/TNFSF4/CBFB/NME1/IL1RL2/RUNX1/ADA/KAT2A/CYP26B1/SOX12/BTK/LAG3/MDK/KITLG/CASP8/SYK/GPR137B/EVI2B/MITF/IL18/RHOH/TYROBP/TESC/JAK3/ADAM8/FOXJ1/LILRB1/CTLA4/CSF1/ZNF675/NFAM1/PCK1/CD86/LEF1/LILRB4/SOX4/LGALS9/IL4I1/FANCA/NFKBID/LIF/TREM2/NCKAP1L/SLAMF8/NFKBIZ/UBASH3B	46
BP	GO:0038094	Fc-gamma receptor signaling pathway	9/1997	28/18723	0.00183605	0.0397021	0.0354587	FGR/HCK/SYK/LIMK1/VAV1/SRC/FCER1G/CD47/PRKCD	9
BP	GO:1904666	regulation of ubiquitin protein ligase activity	8/1997	23/18723	0.00185796	0.0400282	0.03575	RPL5/MAD2L1/BAG2/UBE2C/UBE2S/PLK1/CDC20/FBXO5	8
BP	GO:2001021	negative regulation of response to DNA damage stimulus	18/1997	81/18723	0.0018884	0.0405349	0.0362025	TRIM32/PARPBP/ERCC1/AUNIP/RMI2/CD44/RADX/CGAS/ZNF385A/KDM1A/POLQ/DYRK3/MUC1/TP53BP1/SHLD1/SHLD3/FBXO5/DDIAS	18
BP	GO:0006323	DNA packaging	35/1997	199/18723	0.00205296	0.0435003	0.038851	NAP1L2/SMC4/CENPW/OIP5/H2AX/CDK1/NCAPG/MCM2/HELLS/HJURP/H4C5/SOX9/ITGB3BP/CCNB1/CHAF1B/TSPYL4/HMGB2/NAP1L1/NASP/NCAPD2/BEND3/SMC2/SMYD3/TOP2A/H3C10/NCAPH/ASF1A/PLK1/SET/ASF1B/INCENP/H1-4/NCAPD3/CDCA5/KMT5A	35
BP	GO:0010457	centriole-centriole cohesion	6/1997	14/18723	0.00205624	0.0435003	0.038851	CEP135/CROCC/SGO1/ODF2/NEK2/RTTN	6
BP	GO:0043517	positive regulation of DNA damage response, signal transduction by p53 class mediator	6/1997	14/18723	0.00205624	0.0435003	0.038851	SPRED1/ATM/ZNF385A/EEF1E1/MSX1/PMAIP1	6
BP	GO:0051984	positive regulation of chromosome segregation	6/1997	14/18723	0.00205624	0.0435003	0.038851	RAD18/CCNB1/AURKB/CDC6/RCC2/CDT1	6
BP	GO:0002291	T cell activation via T cell receptor contact with antigen bound to MHC molecule on antigen presenting cell	5/1997	10/18723	0.00218268	0.0460091	0.0410917	LGALS3/HLA-DMB/LILRB1/LGALS9/HAVCR2	5
BP	GO:0043516	regulation of DNA damage response, signal transduction by p53 class mediator	10/1997	34/18723	0.00220309	0.0462729	0.0413272	SPRED1/ATM/CD44/ZNF385A/EEF1E1/KDM1A/DYRK3/MSX1/PMAIP1/KMT5A	10
BP	GO:0030098	lymphocyte differentiation	58/1997	374/18723	0.00225842	0.0472654	0.0422137	IL11/TNFSF4/POU2AF1/CBFB/IL1RL2/RUNX1/HDAC4/ATM/ADA/KAT2A/CYP26B1/SOX12/BTK/LAG3/SPI1/TNFSF13B/MDK/SYK/IL18/RELB/SEMA4A/RHOH/VAV1/TCF3/ADAM17/JAK3/ADAM8/MSH2/FOXJ1/LGALS1/ADGRG3/CLCF1/CTLA4/PRR7/FZD7/CMTM7/TSC1/EZH2/NFAM1/PCK1/CD86/LEF1/LILRB4/PTGER4/SOX4/DCLRE1C/LGALS9/IL4I1/FANCA/NFKBID/TYRO3/LFNG/FCER1G/NCKAP1L/SLAMF8/NFKBIZ/PIK3CD/ATP7A	58
BP	GO:0071900	regulation of protein serine/threonine kinase activity	56/1997	359/18723	0.00233326	0.0486581	0.0434576	RGS2/CCNF/CKS1B/PSRC1/SPRY4/CDKN3/CCNG2/CD24/UCHL1/DBF4B/DBF4/TRIB2/KITLG/DKK1/SYK/CCNB1/TFAP4/CCNB2/FGF2/CDK5RAP3/BLM/IQGAP1/CDK5R1/PDGFC/CDC6/PYCARD/CCNJ/CKS2/ADAM17/SFN/MAP2K6/ADAM8/CDKN2B/TPD52L1/ZNF675/PKIB/CDC25C/CDC25A/EZH2/SPATC1L/CEMIP/PPP1R1B/ADAM9/MAP3K7/SRC/NUP62/PLK1/TNFRSF11A/ROBO1/PKMYT1/PRKCD/CDKN2A/INCENP/CDKN2C/CHORDC1/FGD2	56
BP	GO:0006656	phosphatidylcholine biosynthetic process	9/1997	29/18723	0.00241348	0.0501525	0.0447922	SLC44A4/CDS1/MFSD2A/SLC44A3/LCAT/SLC44A5/LPCAT1/FABP5/RAB38	9
BP	GO:0002714	positive regulation of B cell mediated immunity	11/1997	40/18723	0.00244109	0.050369	0.0449855	EXOSC3/TNFSF4/BTK/MSH2/CLCF1/HPX/NSD2/TREM2/TP53BP1/SHLD1/SHLD3	11
BP	GO:0002891	positive regulation of immunoglobulin mediated immune response	11/1997	40/18723	0.00244109	0.050369	0.0449855	EXOSC3/TNFSF4/BTK/MSH2/CLCF1/HPX/NSD2/TREM2/TP53BP1/SHLD1/SHLD3	11
BP	GO:0006282	regulation of DNA repair	25/1997	130/18723	0.00250821	0.0515723	0.0460603	PARPBP/MRNIP/H2AX/RAD51/AUNIP/RMI2/WRAP53/AXIN2/BRCA1/FOXM1/FIGNL1/RADX/CGAS/NPAS2/KDM1A/POLQ/RAD51AP1/CHEK1/TRIM28/USP1/DDX11/NSD2/TP53BP1/SHLD1/SHLD3	25
BP	GO:0051156	glucose 6-phosphate metabolic process	8/1997	24/18723	0.00252927	0.0516593	0.0461379	G6PC3/HK2/TALDO1/TKT/RPIA/HK3/PGD/G6PD	8
BP	GO:0030888	regulation of B cell proliferation	15/1997	64/18723	0.00253007	0.0516593	0.0461379	MNDA/ATM/ADA/EPHB2/SLC39A10/BTK/TNFSF13B/WNT3A/CD38/TYROBP/CLCF1/CTLA4/PELI1/NCKAP1L/TNFRSF21	15
BP	GO:0002200	somatic diversification of immune receptors	17/1997	77/18723	0.00268054	0.0543882	0.0485752	EXOSC3/TNFSF4/ERCC1/EXO1/HMGB2/TCF3/MSH2/CLCF1/POLQ/XRCC4/NSD2/LEF1/DCLRE1C/TP53BP1/IL27RA/SHLD1/SHLD3	17
BP	GO:0070664	negative regulation of leukocyte proliferation	19/1997	90/18723	0.00268229	0.0543882	0.0485752	IL20RB/MNDA/ATM/BTK/TWSG1/CD274/TYROBP/FOXJ1/LILRB1/CTLA4/GLMN/DLG5/CD86/LILRB4/PELI1/LGALS9/IL4I1/HAVCR2/TNFRSF21	19
BP	GO:0051090	regulation of DNA-binding transcription factor activity	66/1997	440/18723	0.00272436	0.0550508	0.0491669	S100A9/TNFSF4/TRIM32/RAB7B/TRIM6/HDAC4/FZD6/PPARGC1A/NR0B1/ZIC2/STK36/BTK/SPI1/NLRC4/HCK/SYK/SMAD3/WNT3A/PRKCI/CDK5RAP3/IL18/RNF2/PYCARD/TRAF5/S100A8/ANXA4/SRI/TCF3/HES6/ADAM8/TFDP1/FOXJ1/TMIGD3/CLEC7A/ESR1/ADGRG3/KDM1A/NFKBIE/GLIS2/FZD2/GFI1/ZNF675/EZH2/NFAM1/HSPA1B/FZD1/PELI1/HDAC2/ARHGEF2/TMSB4X/BCL10/IKBKE/TLR2/LGALS9/LPAR5/PTCH1/FANCA/MAP3K7/TRAF1/RHEBL1/HAVCR2/TNFRSF11A/TP53BP1/CDKN2A/ADORA…	66
BP	GO:0021915	neural tube development	28/1997	152/18723	0.00277496	0.0558806	0.0499081	IFT172/STIL/FZD6/IFT52/SALL4/KAT2A/IFT140/LMO4/TRIM71/WNT3A/CTHRC1/VASP/GDF7/GORAB/MTHFD1L/GLMN/FZD2/TSC1/TGFB2/MKS1/DZIP1L/SOX4/HIF1A/BCL10/PTCH1/KIF20B/IFT57/TEAD2	28
CC	GO:0098687	chromosomal region	102/2120	348/19550	1.21518e-21	7.83791e-19	7.06084e-19	MCM7/ORC2/MAD2L1/SMC4/CENPW/LRIF1/SKA1/CENPA/OIP5/H2AX/CENPI/DCLRE1B/DYNC1I1/DSCC1/RAD51/ATM/NUP107/CENPO/SPC24/CDK1/ERCC1/SSB/NDC80/CENPH/BUB1/CENPF/NCAPG/MCM2/ALYREF/HELLS/HJURP/BUB1B/EID3/H4C5/SEPTIN2/ITGB3BP/WRAP53/CCNB1/CENPS/NUP37/AURKB/BLM/NUF2/DNMT1/ORC1/SUV39H2/MCM5/NABP1/CENPN/XRCC3/CDCA8/DNA2/CENPL/SPC25/CENPE/PHF6/CBX1/ACD/MTBP/MSH2/TTK/NCAPD2/MRE11/SGO1/KDM1A/KNTC1/RAD51AP1/CHEK1/FEN…	102
CC	GO:0000775	chromosome, centromeric region	67/2120	198/19550	3.24084e-18	1.04517e-15	9.4155e-16	ORC2/MAD2L1/SMC4/CENPW/SKA1/CENPA/OIP5/CENPI/DYNC1I1/DSCC1/NUP107/CENPO/SPC24/NDC80/CENPH/BUB1/CENPF/NCAPG/HELLS/HJURP/BUB1B/SEPTIN2/ITGB3BP/CCNB1/CENPS/NUP37/AURKB/NUF2/DNMT1/SUV39H2/CENPN/CDCA8/CENPL/SPC25/CENPE/PHF6/CBX1/MTBP/TTK/NCAPD2/SGO1/KNTC1/CENPK/MIS18BP1/TOP2A/RCC2/SKA3/DNMT3A/BIRC5/ZWINT/KIF18A/CENPU/NEK2/ERCC6L/NUP43/PLK1/KIF2C/SPDL1/TP53BP1/CENPM/INCENP/NDE1/ZWILCH/NCAPD3/CDCA5/CDT1…	67
CC	GO:0000779	condensed chromosome, centromeric region	53/2120	144/19550	1.77896e-16	3.82476e-14	3.44557e-14	ORC2/MAD2L1/CENPW/SKA1/CENPA/CENPI/DYNC1I1/NUP107/CENPO/SPC24/NDC80/CENPH/BUB1/CENPF/NCAPG/HJURP/BUB1B/SEPTIN2/ITGB3BP/CCNB1/CENPS/NUP37/AURKB/NUF2/CENPN/SPC25/CENPE/PHF6/MTBP/TTK/NCAPD2/SGO1/KNTC1/CENPK/SKA3/BIRC5/ZWINT/KIF18A/CENPU/NEK2/ERCC6L/NUP43/PLK1/KIF2C/SPDL1/TP53BP1/CENPM/INCENP/NDE1/ZWILCH/NCAPD3/CDT1/SGO2	53
CC	GO:0000776	kinetochore	50/2120	134/19550	6.62017e-16	1.0675e-13	9.61667e-14	ORC2/MAD2L1/CENPW/SKA1/CENPA/CENPI/DYNC1I1/NUP107/CENPO/SPC24/NDC80/CENPH/BUB1/CENPF/HJURP/BUB1B/SEPTIN2/ITGB3BP/CCNB1/CENPS/NUP37/AURKB/NUF2/CENPN/SPC25/CENPE/PHF6/MTBP/TTK/SGO1/KNTC1/CENPK/SKA3/BIRC5/ZWINT/KIF18A/CENPU/NEK2/ERCC6L/NUP43/PLK1/KIF2C/SPDL1/TP53BP1/CENPM/INCENP/NDE1/ZWILCH/CDT1/SGO2	50
CC	GO:0005819	spindle	94/2120	391/19550	5.34219e-14	6.89143e-12	6.20819e-12	MAD2L1/KATNA1/DLGAP5/TACC3/ESPL1/SKA1/EML2/FBF1/PSRC1/DYNC1I1/KIF11/HAUS1/PLK4/KAT2A/CEP170/HAUS8/CDK1/CEP19/TBL1XR1/CENPF/GIT1/AUNIP/BUB1B/PTPN7/SEPTIN2/RACGAP1/KIF2A/CEP89/ANKFN1/SPATA5/CCNB1/DCUN1D5/SHCBP1/CRMP1/AURKB/KIFC1/MAPRE1/FAM110A/CDCA8/BORA/CDC6/KIF23/CENPE/CEP162/CBX1/TMEM201/CKAP2/TPX2/TTK/KIF15/ALPK1/CEP95/CEP85/YEATS2/SGO1/ODF2/ATAT1/KNTC1/CKAP2L/KIF20A/CAPG/ASPM/HAUS5/KIF18B/RCC2…	94
CC	GO:0000793	condensed chromosome	68/2120	244/19550	1.08801e-13	1.16962e-11	1.05366e-11	ORC2/MAD2L1/CENPW/SKA1/CENPA/H2AX/CENPI/DYNC1I1/RAD51/SYCE1L/NUP107/PSMC3IP/CENPO/SPC24/NDC80/CENPH/BUB1/CENPF/NCAPG/HJURP/BUB1B/EID3/SEPTIN2/ITGB3BP/CCNB1/CENPS/NUP37/BRCA1/AURKB/BLM/NUF2/P3H4/CENPN/HMGB2/SPC25/CENPE/PHF6/MKI67/MTBP/TTK/NCAPD2/SMC2/SGO1/KNTC1/CHEK1/CENPK/TOP2A/SKA3/FANCD2/BIRC5/ZWINT/KIF18A/CENPU/NEK2/ERCC6L/UBE2I/NUP43/PLK1/KIF2C/SPDL1/TP53BP1/CENPM/INCENP/NDE1/ZWILCH/NCAPD3/CD…	68
CC	GO:0005814	centriole	45/2120	145/19550	3.09333e-11	2.85028e-09	2.5677e-09	STIL/TEDC2/CCP110/CCNF/SFI1/FBF1/CEP135/IFT52/PLK4/ARMC9/CEP170/CEP131/CEP19/CROCC/IFT140/KIF2A/CEP89/CCDC88A/SASS6/CEP162/KIAA0753/ODF2/DZIP1/CAPG/CEP164/LRRCC1/TOP2A/RABL2B/MKS1/DZIP1L/ALMS1/HSPA1B/WDR62/POC1A/AHI1/CEP55/ODF2L/DYNC2I2/PLK1/MDM1/SCLT1/CENPJ/RTTN/OFD1/IQCB1	45
CC	GO:0071162	CMG complex	10/2120	10/19550	2.20627e-10	1.7788e-08	1.60245e-08	MCM7/GINS4/MCM2/MCM5/MCM4/MCM6/GINS2/GINS3/GINS1/MCM3	10
CC	GO:0031261	DNA replication preinitiation complex	11/2120	12/19550	2.57602e-10	1.84615e-08	1.66312e-08	MCM7/GINS4/MCM2/MCM5/MCM4/MCM6/GINS2/GINS3/GINS1/MCM3/CDC45	11
CC	GO:0005874	microtubule	89/2120	429/19550	1.08481e-09	6.99701e-08	6.30331e-08	TBCB/KIF12/KATNA1/SKA1/EML2/PSRC1/DYNC1I1/KIF11/HAUS1/CLIP4/BAG2/CAMSAP2/KIF3C/CEP170/HAUS8/CDK1/MAP1LC3B2/STMN1/RACGAP1/KIF2A/CRHBP/SCTR/REEP4/TRIM54/AURKB/CDK5RAP3/IQGAP1/TPGS2/KIFC1/MAPRE1/TUBA4A/TTLL1/KIF23/CENPE/CEP162/TTLL3/FIGN/KIF9/CKAP2/DNAH14/TTC30A/TPX2/ENKD1/MAP2/REEP2/KIF15/ODF2/MX2/ATAT1/KNTC1/TTLL7/KIF20A/ASPM/MT3/HAUS5/TUBB2B/KIF18B/RCC2/SKA3/TTLL4/TUBA1C/CYP2A6/BIRC5/KIF18A/TUBA1…	89
CC	GO:0000922	spindle pole	46/2120	170/19550	2.87223e-09	1.68417e-07	1.5172e-07	MAD2L1/KATNA1/DLGAP5/TACC3/FBF1/PSRC1/DYNC1I1/KIF11/HAUS1/PLK4/HAUS8/CEP19/CENPF/GIT1/AUNIP/KIF2A/CEP89/CCNB1/AURKB/FAM110A/CDC6/TMEM201/CKAP2/TPX2/ALPK1/CEP95/CEP85/SGO1/ODF2/KNTC1/CKAP2L/ASPM/DDX11/ALMS1/WDR62/CDC25B/POC1A/NEK2/KIF20B/CNTRL/NUP62/PLK1/SPDL1/NDE1/CDC20/MAP10	46
CC	GO:0072686	mitotic spindle	43/2120	161/19550	1.42368e-08	7.65228e-07	6.89361e-07	MAD2L1/KATNA1/TACC3/ESPL1/SKA1/EML2/KIF11/HAUS1/KAT2A/CEP170/HAUS8/CDK1/TBL1XR1/GIT1/PTPN7/RACGAP1/AURKB/KIFC1/MAPRE1/CDC6/KIF23/CENPE/TPX2/YEATS2/ATAT1/CKAP2L/CAPG/ASPM/HAUS5/KIF18B/RCC2/SKA3/KIF18A/CDC7/KIF20B/CNTRL/NUP62/PLK1/ECT2/AGBL5/IQCB1/MAP10/HAUS6	43
CC	GO:0005657	replication fork	23/2120	60/19550	2.46877e-08	1.22489e-06	1.10345e-06	H2AX/RAD18/RFC4/MCM10/BLM/RADX/DNMT1/XRCC3/RFC3/XRCC2/TONSL/MRE11/SMARCAD1/WDHD1/CHEK1/UHRF1/POLD1/POLA2/POLA1/PIF1/TP53BP1/MCM3/TIPIN	23
CC	GO:0036064	ciliary basal body	39/2120	161/19550	1.02502e-06	4.7224e-05	4.2542e-05	IFT172/WDR35/FBF1/IFT52/ARMC9/CAMSAP2/CEP131/CEP19/CENPF/TTC26/IFT140/B9D2/CCDC88A/MAPRE1/MLF1/CCDC113/TTLL1/IFT80/TTC30A/WHRN/DZIP1/BBS5/RABL2B/DLG5/TTLL4/MKS1/DZIP1L/POC1A/BBS7/AHI1/ODF2L/DYNC2I2/IFT57/RTTN/OFD1/SPACA9/IQCD/TTC30B/CDC45	39
CC	GO:0000228	nuclear chromosome	49/2120	227/19550	1.79584e-06	7.72209e-05	6.9565e-05	MCM7/ORC2/LRIF1/GINS4/H2AX/RAD51/SYCE1L/PSMC3IP/MCM2/H4C5/MCM10/ACTL6A/BRCA1/BLM/FIGNL1/ORC1/MCM5/P3H4/SINHCAF/ANP32E/ORC6/SWI5/TONSL/NCAPD2/SMC2/SMARCAD1/WDHD1/CHEK1/MCM4/POLD1/TOP2A/RUVBL1/MCM6/BIRC5/H3C10/HDAC2/POLA2/GINS2/SFR1/NEK2/GINS3/UBE2I/POLA1/POLE4/GINS1/PLK1/INCENP/MCM3/TIPIN	49
CC	GO:0000781	chromosome, telomeric region	38/2120	162/19550	3.2264e-06	0.000130064	0.000117169	MCM7/ORC2/LRIF1/H2AX/DCLRE1B/RAD51/ATM/CDK1/ERCC1/SSB/MCM2/ALYREF/EID3/H4C5/WRAP53/BLM/ORC1/MCM5/NABP1/XRCC3/DNA2/CBX1/ACD/MSH2/MRE11/KDM1A/RAD51AP1/CHEK1/FEN1/GAR1/MCM4/POLD1/EZH2/MCM6/RECQL4/PIF1/TP53BP1/MCM3	38
CC	GO:0000940	outer kinetochore	8/2120	12/19550	6.25032e-06	0.000237145	0.000213633	SKA1/NDC80/CENPF/BUB1B/CCNB1/SKA3/PLK1/SPDL1	8
CC	GO:0051233	spindle midzone	14/2120	36/19550	1.11616e-05	0.000399959	0.000360306	RACGAP1/AURKB/MAPRE1/CDCA8/CDC6/CENPE/KIF18B/RCC2/KIF18A/KIF14/KIF20B/PLK1/INCENP/MAP10	14
CC	GO:0000792	heterochromatin	21/2120	73/19550	2.02488e-05	0.000687392	0.000619242	ORC2/EME1/HMGA1/CENPA/CBX2/SALL4/HELLS/DNMT1/RNF2/CBX1/H2AZ1/BEND3/SMARCAD1/UHRF1/TRIM28/WDR76/DNMT3A/CDKN2A/INCENP/H1-4/NCAPD3	21
CC	GO:0005871	kinesin complex	16/2120	50/19550	4.63375e-05	0.00149438	0.00134623	KIF12/KIF11/KIF3C/KIF2A/KIFC1/KIF23/KIF9/KIF15/KIF20A/KIF18B/KIF18A/KIF14/KIF20B/KIF21B/KIF2C/NDE1	16
CC	GO:0034451	centriolar satellite	26/2120	107/19550	5.81682e-05	0.00173688	0.00156468	DLGAP5/TACC3/LRIF1/NR0B1/CEP131/CCDC14/CCDC113/SASS6/KIAA0753/CYTH4/DZIP1/BBS5/ALDOB/CD86/WDR62/CENPU/CEP97/CEP55/ODF2L/PLK1/OFD1/G6PD/RAB11FIP5/NAA40/HAUS6/ITGB1BP1	26
CC	GO:0030496	midbody	40/2120	196/19550	5.92423e-05	0.00173688	0.00156468	KATNA1/PSRC1/MICAL1/MITD1/CDK1/CENPF/EXOC1/SEPTIN2/RACGAP1/SHCBP1/CRMP1/AURKB/IQGAP1/CDCA8/VPS37B/KIF23/CENPE/ANXA2/KIF20A/CAPG/ASPM/RCC2/DDX11/BIRC5/NEK2/KIF14/PTCH1/CEP55/KIF20B/CNTRL/SLC2A1/KIF4A/NUP62/PLK1/ECT2/AGBL5/INCENP/MAP10/CHMP3/ANLN	40
CC	GO:0030990	intraciliary transport particle	10/2120	24/19550	0.00010278	0.00288231	0.00259654	IFT172/WDR35/IFT52/TTC26/IFT140/IFT80/TTC30A/IFT74/IFT57/TTC30B	10
CC	GO:0005876	spindle microtubule	19/2120	72/19550	0.000176595	0.004746	0.00427547	SKA1/PSRC1/KIF11/HAUS1/HAUS8/CDK1/KIF2A/AURKB/MAPRE1/CENPE/KNTC1/HAUS5/KIF18B/SKA3/BIRC5/KIF18A/KIF4A/PLK1/HAUS6	19
CC	GO:0030992	intraciliary transport particle B	8/2120	17/19550	0.000186048	0.00480004	0.00432415	IFT172/IFT52/TTC26/IFT80/TTC30A/IFT74/IFT57/TTC30B	8
CC	GO:0043020	NADPH oxidase complex	7/2120	14/19550	0.000300249	0.00717261	0.00646149	NCF2/CYBB/NCF1/NOX1/DUOX1/NCF4/NCF1C	7
CC	GO:1990023	mitotic spindle midzone	7/2120	14/19550	0.000300249	0.00717261	0.00646149	AURKB/CENPE/KIF18B/RCC2/KIF18A/KIF20B/MAP10	7
CC	GO:0005881	cytoplasmic microtubule	19/2120	75/19550	0.000313234	0.00721558	0.0065002	SCTR/REEP4/MAPRE1/CEP162/TTC30A/ENKD1/REEP2/KIF18B/TUBA1C/CYP2A6/KIF18A/TUBA1B/BCL10/GTSE1/KIF2C/SPACA9/TTC30B/MAP10/ARL6	19
CC	GO:0005667	transcription regulator complex	67/2120	413/19550	0.00049942	0.0111078	0.0100065	LIN9/SCX/HMGA1/KLF5/POU2AF1/SNAPC1/CBFB/E2F5/RUNX1/HDAC4/MED23/RBL1/ASCL2/KAT2A/VDR/TBL1XR1/SPI1/E2F2/SOX9/LMO4/SMAD3/SOX2/TFAP4/POU2F1/GTF3C6/RELB/RCOR3/RCOR2/DEPDC1/E2F7/RFXAP/TBPL1/TCF3/HES6/NPAS2/NR6A1/E2F3/TFDP1/KDM1A/HOXB13/PYGO2/MEIS1/BCL9/RBBP8/RBPJL/GFI1/TRIM28/WWTR1/ARNT2/ZNF224/IVNS1ABP/SFPQ/LEF1/E2F6/HDAC2/SOX4/HIF1A/POLR1G/TAF1A/E2F4/SUPT3H/BCL9L/CORO2A/TEAD2/SIX2/GTF3C4/MED27	67
CC	GO:0034709	methylosome	6/2120	12/19550	0.000835513	0.0179635	0.0161826	SNRPD1/SNRPB/WDR77/SNRPE/SNRPD2/PRMT1	6
CC	GO:0005875	microtubule associated complex	31/2120	161/19550	0.00106339	0.0221253	0.0199317	KIF12/EML2/DYNC1I1/KIF11/HAUS1/KIF3C/HAUS8/KIF2A/TRIM54/AURKB/KIFC1/CDCA8/KIF23/KIF9/DNAH14/MAP2/KIF15/KIF20A/HAUS5/KIF18B/BIRC5/KIF18A/KIF14/KIF20B/DYNC2I2/KIF21B/KIF2C/INCENP/NDE1/CLIP2/HAUS6	31
CC	GO:0030667	secretory granule membrane	51/2120	311/19550	0.00173895	0.0350506	0.0315756	NBEAL2/TMC6/MANBA/CD109/CA4/CD177/ITGB2/TMX3/LAIR1/STX3/SLC11A1/ATAD3B/CD44/CKAP4/CD38/SYT1/IQGAP1/C3AR1/CYBB/CD53/LGALS3/FCGR2A/TYROBP/SRI/STXBP5/CD33/ITGAV/LPCAT1/ADAM8/DOK3/SNAP25/ADGRG3/ITGAM/GLIPR1/NFAM1/FABP5/CD58/LHFPL2/LAMP3/TLR2/TRPM2/PLAUR/OLR1/SLC2A5/SELL/FCER1G/CD47/NCKAP1L/ZG16/DMBT1/CD55	51
CC	GO:0043596	nuclear replication fork	9/2120	28/19550	0.00206335	0.0403291	0.0363307	MCM10/TONSL/SMARCAD1/WDHD1/POLD1/POLA2/POLA1/MCM3/TIPIN	9
CC	GO:0010369	chromocenter	6/2120	14/19550	0.00224178	0.0425278	0.0383115	OIP5/AURKB/CDCA8/CBX1/INCENP/SCMH1	6
CC	GO:0045171	intercellular bridge	17/2120	75/19550	0.00237819	0.0438267	0.0394816	PPP1R13L/GSTM3/MICAL1/CEP131/SEPTIN2/PRKCI/TRIM45/CDCA8/CDC6/TPX2/CYTH4/KIF20A/CDC7/CEP55/KIF20B/AGBL5/IQCB1	17
MF	GO:0017116	single-stranded DNA helicase activity	15/2092	23/18368	1.34756e-09	1.49175e-06	1.40288e-06	MCM7/DSCC1/RAD51/MCM8/RFC4/MCM2/MCM5/RFC3/DNA2/POLQ/MCM4/MCM6/PIF1/CHTF18/MCM3	15
MF	GO:0003678	DNA helicase activity	25/2092	72/18368	1.61676e-07	6.41209e-05	6.0301e-05	MCM7/BRIP1/DDX12P/DSCC1/RAD51/MCM8/RFC4/MCM2/BLM/MCM5/RFC3/DNA2/MRE11/SMARCAD1/POLQ/MCM4/RUVBL1/DDX11/MCM6/RECQL4/ERCC6L/PIF1/CHTF18/MCM3/RAD54L	25
MF	GO:0015631	tubulin binding	77/2092	375/18368	1.73769e-07	6.41209e-05	6.0301e-05	RGS2/KIF12/KATNA1/DLGAP5/S100A9/SKA1/EML2/PSRC1/DYNC1I1/NME1/KIF11/CLIP4/CCDC88B/CAMSAP2/KIF3C/BRSK1/PPARGC1A/SPC24/HAUS8/MAP1LC3B2/CENPF/STMN1/GIT1/RACGAP1/KIF2A/BRCA1/REEP4/TRIM54/B9D2/CCDC88A/CDK5R1/KIFC1/MAPRE1/ARL4C/S100A8/TTLL1/KIF23/CENPE/PHF6/MAST2/KIF9/TPX2/MAP2/REEP2/KIF15/MX2/IFT74/TTLL7/PDCD5/KIF20A/SVBP/KIF18B/RCC2/TTLL4/ALMS1/BIRC5/KIF18A/ARHGEF2/KIF14/KIF20B/GTSE1/KIF4A/KIF21B/PLK1…	77
MF	GO:0008094	ATP-dependent activity, acting on DNA	32/2092	111/18368	4.43628e-07	0.000122774	0.00011546	MCM7/ATAD5/BRIP1/DDX12P/TTF2/DSCC1/RAD51/MCM8/RFC4/MCM2/HELLS/BLM/MCM5/XRCC3/RFC3/XRCC2/DNA2/MSH2/MRE11/SMARCAD1/POLQ/MCM4/TOP2A/RUVBL1/DDX11/MCM6/RECQL4/ERCC6L/PIF1/CHTF18/MCM3/RAD54L	32
MF	GO:0140097	catalytic activity, acting on DNA	51/2092	229/18368	1.77416e-06	0.000392799	0.000369399	MCM7/ATAD5/BRIP1/DDX12P/TTF2/DCLRE1B/DSCC1/NME1/RAD51/MCM8/ERCC1/DNASE1L3/RFC4/MCM2/HELLS/EXO1/BLM/DNMT1/MCM5/XRCC3/RFC3/DNASE1/XRCC2/DNA2/MSH2/MRE11/SMARCAD1/POLQ/RBBP8/FEN1/MCM4/POLD1/TOP2A/EXOG/RUVBL1/DDX11/DNMT3A/MCM6/RECQL4/DCLRE1C/DNMT3B/ERCC6L/POLG2/POLA1/POLE4/METTL4/PIF1/CHTF18/MCM3/RAD54L/NEIL3	51
MF	GO:0008017	microtubule binding	57/2092	271/18368	3.07862e-06	0.000568005	0.000534167	KIF12/KATNA1/DLGAP5/S100A9/SKA1/EML2/PSRC1/DYNC1I1/KIF11/CLIP4/CCDC88B/CAMSAP2/KIF3C/SPC24/HAUS8/MAP1LC3B2/CENPF/RACGAP1/KIF2A/REEP4/TRIM54/CCDC88A/KIFC1/MAPRE1/S100A8/KIF23/CENPE/MAST2/KIF9/TPX2/MAP2/REEP2/KIF15/MX2/KIF20A/SVBP/KIF18B/RCC2/ALMS1/BIRC5/KIF18A/ARHGEF2/KIF14/KIF20B/GTSE1/KIF4A/KIF21B/PLK1/KIF2C/MDM1/DNM1/NDE1/GAS2L3/CCDC88C/CLIP2/MAP10/HAUS6	57
MF	GO:0003697	single-stranded DNA binding	32/2092	123/18368	5.13286e-06	0.000811726	0.000763369	MCM7/SMC4/NME1/RAD51/MCM8/RAD18/ERCC1/HROB/MCM2/MCM10/RBMS1/BLM/RADX/MCM5/NABP1/HMGB2/FUBP1/TSN/MSH2/SMC2/RAD51AP1/RBBP8/MCM4/FAM111A/DDX11/MCM6/RECQL4/POLA1/MCM3/RAD54L/NEIL3/CDC45	32
MF	GO:0048306	calcium-dependent protein binding	25/2092	88/18368	1.03933e-05	0.00143817	0.00135249	S100A4/S100P/S100A9/CD177/S100A10/S100A13/S100B/SYT1/S100A11/S100A8/VPS37B/ANXA4/S100PBP/CPLX2/SNAP25/S100A6/ANXA2/S100A3/STX1A/SLC9A1/S100A2/SPACA9/DMBT1/NSMF/CASQ2	25
MF	GO:0003688	DNA replication origin binding	9/2092	16/18368	1.71402e-05	0.00210825	0.00198266	ORC2/MCM2/MCM10/ORC1/MCM5/CDC6/DDX11/POLA1/CDC45	9
MF	GO:0000217	DNA secondary structure binding	14/2092	36/18368	1.96232e-05	0.00217229	0.00204288	HMGA1/RAD18/NR0B1/BLM/XRCC3/XRCC2/HMGB2/MSH2/RAD51AP1/KMT2A/RBBP8/CLSPN/RECQL4/NEIL3	14
MF	GO:0008392	arachidonic acid epoxygenase activity	9/2092	17/18368	3.27339e-05	0.00329422	0.00309798	CYP4F2/CYP2A13/CYP2S1/CYP2A7/CYP2C8/CYP4A11/CYP2A6/CYP2B6/CYP2C9	9
MF	GO:0008391	arachidonic acid monooxygenase activity	10/2092	21/18368	3.86309e-05	0.0035637	0.0033514	CYP4F2/CYP2A13/CYP2S1/CYP2A7/CYP2C8/CYP4A11/CYP2A6/CYP2B6/CYP2C9/CYP4A22	10
MF	GO:0003777	microtubule motor activity	19/2092	69/18368	0.000182615	0.0155503	0.014624	KIF12/DYNC1I1/KIF11/KIF3C/KIF2A/KIFC1/KIF23/CENPE/KIF9/DNAH14/KIF15/KIF20A/KIF18B/KIF18A/KIF14/KIF20B/KIF4A/KIF21B/KIF2C	19
MF	GO:0050786	RAGE receptor binding	6/2092	10/18368	0.00030277	0.0239404	0.0225142	S100A4/S100A9/S100A13/S100B/HMGB2/S100A8	6

## Sheet: KEGG
ID	Description	GeneRatio	BgRatio	pvalue	p.adjust	qvalue	geneID	Count
hsa04110	Cell cycle	46/931	126/8163	1.09802e-13	3.5466e-11	3.45587e-11	MCM7/ORC2/MAD2L1/ESPL1/E2F5/ATM/RBL1/CDK1/BUB1/MCM2/DBF4/BUB1B/E2F2/CDK2/SMAD3/CCNB1/CCNB2/ORC1/MCM5/CDC6/SFN/ORC6/E2F3/TTK/TFDP1/CDKN2B/CHEK1/MCM4/CDC25C/CDC25A/TGFB2/MCM6/GADD45B/CDC25B/PTTG1/HDAC2/CDC7/E2F4/PLK1/PKMYT1/CDKN2A/CDKN2C/MCM3/CDC20/SKP2/CDC45	46
hsa05168	Herpes simplex virus 1 infection	95/931	495/8163	1.17894e-07	1.90399e-05	1.85528e-05	ZNF792/ZFP30/ZNF14/PILRB/ZNF736/ZNF112/ZNF765/ZNF248/ZNF816/ZNF841/ZNF607/ZNF614/ZNF230/ZNF226/ZNF567/ZNF419/ZNF780B/ZNF845/ZNF836/ZNF544/ZNF404/ZNF875/ALYREF/ZNF551/ZNF43/ZNF548/ZNF100/CASP8/SYK/ZNF780A/ZNF133/POU2F1/CGAS/ZNF222/ZNF415/ZNF304/ZNF506/ZNF26/ZNF605/TRAF5/NECTIN1/ZNF267/ZNF611/ZNF530/ZNF615/ZNF84/HLA-DMB/IFNGR2/ZNF468/ZNF160/ZNF528/ZNF229/ZNF45/ZNF599/ZNF600/ZNF8/RNASEL/ZFP69B/ZNF23…	95
hsa03030	DNA replication	14/931	36/8163	1.93277e-05	0.00208095	0.00202771	MCM7/RFC4/MCM2/MCM5/RFC3/DNA2/FEN1/MCM4/POLD1/MCM6/POLA2/POLA1/POLE4/MCM3	14
hsa03460	Fanconi anemia pathway	16/931	54/8163	0.000227669	0.0183842	0.0179139	EME1/BRIP1/RAD51/RMI1/ERCC1/UBE2T/RMI2/CENPS/FAAP24/BRCA1/BLM/USP1/FANCE/FANCD2/FANCA/FANCI	16
hsa03440	Homologous recombination	13/931	41/8163	0.000420096	0.0271382	0.026444	EME1/BRIP1/RAD51/ATM/BARD1/BRCA1/BLM/XRCC3/XRCC2/MRE11/RBBP8/POLD1/RAD54L	13
