# Supplementary material for: System analysis based on the cuproptosis-related genes identifies LIPT1 as a novel therapy target for liver hepatocellular carcinoma
Source: J Transl Med. 2022 Oct 4;20:452. doi: 10.1186/s12967-022-03630-1 (PMC9531858; doi:10.1186/s12967-022-03630-1)
Supplement: Supplementary file 10 — Additional file 10: Table S3. Drugs with significant differences in IC50 values between high-risk and low-risk groups. [file 12967_2022_3630_MOESM10_ESM.xlsx]

## Sheet: Sheet1
name	P值
A.4443654	0.00061
AG.014699	0.0051
AICAR	5.5e-08
AMG.706	6.9e-10
AUY922	1.6e-07
Axitinib	2.6e-05
AZ628	4.3e-06
AZD.0530	1.2e-06
AZD6244	2.1e-07
AZD6482	6.2e-06
Bexarotene	3.8e-09
BI.D1870	4.7e-08
Bicalutamide	1e-05
Bieomycin	1.7e-07
BMS.509744	1.2e-09
BMS.708163	4.4e-07
BMS.754807	9.5e-06
Bortezomib	7.9e-09
Bosutinib	0.00021
CGP.082996	3.1e-08
CHIR.99021	0.0009
Cisplatin	4.5e-05
Cyclopamine	5.4e-05
DMOG	0.00012
Docetaxel	0.00032
Doxorubicin	8.2e-06
EHT.1864	5.2e-09
Elesclomol	0.00011
Embelin	3.2e-10
Epothilone.B	5.3e-11
Erlotinib	1.9e-06
FTI.277	8.3e-07
GDC.0449	0.00016
Gemcitabine	3.1e-11
GSK269962A	0.00017
GW.441756	1.3e-07
IPA.3	0.00045
JNJ.26854165	0.0002
JW.7.52.1	0.00018
KU.55933	3.4e-09
Lapatinib	0.00018
Metformin	2.9e-07
Methotrexate	0.00023
Midostaurin	8.1e-09
Mitomycin	4e-08
Nilotinib	1.2e-05
NU.7441	7.1e-09
Nutlin.3a	1.1e-07
NVP.TAE684	4.1e-05
Obatoclax.Mesylate	3.3e-05
OSI.906	2.9e-09
Paclitaxel	0.00063
PD.0332991	1.4e-05
PF.02341066	1.8e-07
PF.4708671	0.00013
PLX4720	3.1e-07
RDEA119	0.00056
Roscovitine	4e-05
S.Trityl.L.cysteine	1.2e-05
Salubrinal	9.5e-07
SB.216763	0.00014
SB590885	1.4e-08
Shikonin	0.00012
Temsirolimus	3.6e-06
Tipifarnib	1.9e-07
Vinblastine	0.00093
Vorinostat	0.00017
VX.680	9.8e-05
VX.702	3.5e-05
WZ.1.84	3.4e-06
XMD8.85	0.00024
